# Supplementary material for: Genomic and Comparative Transcriptomic Analyses Reveal Key Genes Associated with the Biosynthesis Regulation of Okaramine B in Penicillium daleae NBP-49626
Source: Int J Mol Sci. 2024 Feb 6;25(4):1965. doi: 10.3390/ijms25041965 (PMC10888127; doi:10.3390/ijms25041965)
Supplement: Supplementary file 1 [file ijms-25-01965-s001.zip]

Archive with 1 entries (1 files):
- ijms-2813776-supplementary.xlsx
