# Supplementary material for: Genomic and Comparative Transcriptomic Analyses Reveal Key Genes Associated with the Biosynthesis Regulation of Okaramine B in Penicillium daleae NBP-49626
Source: Int J Mol Sci. 2024 Feb 6;25(4):1965. doi: 10.3390/ijms25041965 (PMC10888127; doi:10.3390/ijms25041965)
Supplement: Supplementary file 1 [file ijms-25-01965-s001.zip › ijms-2813776-supplementary.xlsx]

## Sheet: Table S1
Table S1. Gene annotations of Penicillium daleae SF-49626.
Gene ID	Amino acid length (aa)	KOG annotation	GO:BiologicalProcess	GO:CellularComponent	GO:MolecularFunction	KEGG_Ortholog	NR_Annotation	Swissprot_Annotation
chromosome.1.1	534	-	-	-	GO:0005515(protein binding)	-	XP_001211992.1 predicted protein [Aspergillus terreus NIH2624]	-
chromosome.1.10	590	KOG3731, Carbohydrate transport and metabolism	GO:0018958(phenol-containing compound metabolic process)	-	GO:0008484(sulfuric ester hydrolase activity),GO:0003824(catalytic activity),GO:0004065(arylsulfatase activity)	-	CEJ56775.1 hypothetical protein PMG11_02973 [Penicillium brasilianum]	Arylsulfatase OS=Volvox carteri OX=3067 PE=1 SV=1
chromosome.1.100	198	-	-	-	-	-	OKO97702.1 hypothetical protein PENSUB_9993 [Penicillium subrubescens]	-
chromosome.1.1000	916	-	GO:0005992(trehalose biosynthetic process)	-	GO:0003824(catalytic activity)	K22337 TSL1, TPS3; trehalose 6-phosphate synthase complex regulatory subunit	OKP14817.1 hypothetical protein PENSUB_5881 [Penicillium subrubescens]	Putative alpha,alpha-trehalose-phosphate synthase [UDP-forming] 100 kDa subunit OS=Schizosaccharomyces pombe (strain 972 / ATCC 24843) OX=284812 GN=SPAC22F8.05 PE=1 SV=1
chromosome.1.1001	736	-	-	-	GO:0005515(protein binding)	K10751 CHAF1B; chromatin assembly factor 1 subunit B	OOQ86723.1 putative chromatin assembly factor 1 subunit B [Penicillium brasilianum]	Uncharacterized WD repeat-containing protein C26H5.03 OS=Schizosaccharomyces pombe (strain 972 / ATCC 24843) OX=284812 GN=SPAC26H5.03 PE=1 SV=2
chromosome.1.1002	313	-	-	-	-	-	OOQ86722.1 hypothetical protein PEBR_22112 [Penicillium brasilianum]	-
chromosome.1.1004	368	KOG0134, Energy production and conversion; General function prediction only	GO:0055114(oxidation-reduction process)	-	GO:0010181(FMN binding),GO:0016491(oxidoreductase activity),GO:0003824(catalytic activity)	K00354 E1.6.99.1; NADPH2 dehydrogenase [EC:1.6.99.1]	OKP14813.1 hypothetical protein PENSUB_5877 [Penicillium subrubescens]	Chanoclavine-I aldehyde reductase fgaOx3 OS=Penicillium roqueforti (strain FM164) OX=1365484 GN=fgaOx3 PE=1 SV=1
chromosome.1.1005	504	-	GO:0055085(transmembrane transport)	GO:0016021(integral component of membrane)	-	-	CEJ55783.1 Putative Allantoate permease [Penicillium brasilianum]	Uncharacterized transporter C417.10 OS=Schizosaccharomyces pombe (strain 972 / ATCC 24843) OX=284812 GN=SPCC417.10 PE=3 SV=1
chromosome.1.1006	297	-	-	GO:0016021(integral component of membrane)	-	K07034 K07034; uncharacterized protein	OKP14811.1 Acetate permease A [Penicillium subrubescens]	Acetate permease A OS=Emericella nidulans (strain FGSC A4 / ATCC 38163 / CBS 112.46 / NRRL 194 / M139) OX=227321 GN=acpA PE=2 SV=1
chromosome.1.1007	282	KOG2533, Carbohydrate transport and metabolism	-	-	-	-	OOQ86717.1 major facilitator superfamily transporter [Penicillium brasilianum]	MFS transporter PfmaC OS=Pestalotiopsis fici (strain W106-1 / CGMCC3.15140) OX=1229662 GN=PfmaC PE=2 SV=1
chromosome.1.1008	348	KOG0873, Lipid transport and metabolism	GO:0008610(lipid biosynthetic process),GO:0055114(oxidation-reduction process)	-	GO:0005506(iron ion binding),GO:0016491(oxidoreductase activity)	-	OKP14807.1 hypothetical protein PENSUB_5871 [Penicillium subrubescens]	Fatty acid hydroxylase vlmA OS=Lecanicillium sp. OX=1756136 GN=vlmA PE=3 SV=1
chromosome.1.1009	217	-	GO:0005975(carbohydrate metabolic process)	-	GO:0004553(hydrolase activity, hydrolyzing O-glycosyl compounds)	K01181 E3.2.1.8, xynA; endo-1,4-beta-xylanase [EC:3.2.1.8]	CEJ55780.1 Putative Endo-1,4-beta-xylanase [Penicillium brasilianum]	Endo-1,4-beta-xylanase 2 OS=Rhizopus oryzae OX=64495 GN=xyn2 PE=1 SV=1
chromosome.1.101	134	-	-	-	-	-	CEJ56671.1 hypothetical protein PMG11_02872 [Penicillium brasilianum]	-
chromosome.1.1010	348	KOG1502, Defense mechanisms	-	-	GO:0003824(catalytic activity),GO:0050662(coenzyme binding)	-	CEJ55779.1 hypothetical protein PMG11_02014 [Penicillium brasilianum]	Putative NADPH-dependent methylglyoxal reductase GRP2 OS=Candida albicans (strain SC5314 / ATCC MYA-2876) OX=237561 GN=GRP2 PE=1 SV=2
chromosome.1.1011	288	-	-	-	-	-	OKP02466.1 hypothetical protein PENSUB_6999 [Penicillium subrubescens]	-
chromosome.1.1012	347	-	-	-	-	-	CEJ55778.1 hypothetical protein PMG11_02013 [Penicillium brasilianum]	Secondary metabolism regulator LAE1 OS=Cochliobolus heterostrophus (strain C5 / ATCC 48332 / race O) OX=701091 GN=LAE1 PE=3 SV=1
chromosome.1.1013	571	-	-	-	-	-	OKP14801.1 hypothetical protein PENSUB_5865 [Penicillium subrubescens]	-
chromosome.1.1014	676	-	-	-	-	-	CEJ55776.1 hypothetical protein PMG11_02011 [Penicillium brasilianum]	-
chromosome.1.1015	616	-	GO:0048268(clathrin coat assembly)	GO:0030136(clathrin-coated vesicle)	GO:0005543(phospholipid binding),GO:0005545(1-phosphatidylinositol binding),GO:0030276(clathrin binding)	K20044 PICALM; phosphatidylinositol-binding clathrin assembly protein	OOQ86709.1 ENTH domain protein [Penicillium brasilianum]	ENTH domain-containing protein C19F8.03c OS=Schizosaccharomyces pombe (strain 972 / ATCC 24843) OX=284812 GN=SPBC19F8.03c PE=1 SV=1
chromosome.1.1016	160	KOG1728, Translation, ribosomal structure and biogenesis	GO:0006412(translation)	GO:0005622(intracellular),GO:0005840(ribosome)	GO:0003735(structural constituent of ribosome)	K02949 RP-S11e, RPS11; small subunit ribosomal protein S11e	CEJ55774.1 Putative 40S ribosomal protein S11 [Penicillium brasilianum]	40S ribosomal protein S11-B OS=Saccharomyces cerevisiae (strain ATCC 204508 / S288c) OX=559292 GN=RPS11B PE=1 SV=1
chromosome.1.1017	1510	-	-	-	-	K11563 SPC7, SPC105; kinetochore protein Spc7/SPC105	OOQ86707.1 chromosome segregation protein Spc105 [Penicillium brasilianum]	Kinetochore protein spc7 OS=Schizosaccharomyces pombe (strain 972 / ATCC 24843) OX=284812 GN=spc7 PE=1 SV=1
chromosome.1.1018	939	-	GO:0006351(transcription, DNA-templated),GO:0006355(regulation of transcription, DNA-templated)	GO:0005634(nucleus)	GO:0003677(DNA binding),GO:0008270(zinc ion binding),GO:0000981(DNA-binding transcription factor activity, RNA polymerase II-specific)	-	CEJ55772.1 hypothetical protein PMG11_02007 [Penicillium brasilianum]	Fusaridione A cluster transcription factor fsdR OS=Fusarium heterosporum OX=42747 GN=fsdR PE=4 SV=2
chromosome.1.1019	277	-	GO:0006355(regulation of transcription, DNA-templated)	-	GO:0003700(DNA-binding transcription factor activity)	-	OKP14786.1 Regulatory protein cys-3 [Penicillium subrubescens]	Regulatory protein cys-3 OS=Neurospora crassa (strain ATCC 24698 / 74-OR23-1A / CBS 708.71 / DSM 1257 / FGSC 987) OX=367110 GN=cys-3 PE=1 SV=1
chromosome.1.102	154	-	-	-	-	-	CEJ56670.1 hypothetical protein PMG11_02871 [Penicillium brasilianum]	-
chromosome.1.1020	932	KOG1840, Cytoskeleton	-	GO:0005871(kinesin complex)	GO:0005515(protein binding),GO:0003777(microtubule motor activity)	-	XP_022484868.1 hypothetical protein PENARI_c021G05293 [Penicillium arizonense]	Kinesin light chain OS=Drosophila melanogaster OX=7227 GN=Klc PE=1 SV=1
chromosome.1.1021	455	-	GO:0009116(nucleoside metabolic process)	-	GO:0003824(catalytic activity)	-	OJJ52401.1 hypothetical protein ASPSYDRAFT_707636 [Aspergillus sydowii CBS 593.65]	-
chromosome.1.1022	347	-	-	-	-	-	OKP14784.1 Sphingolipid long chain base-responsive protein PIL1 [Penicillium subrubescens]	Sphingolipid long chain base-responsive protein PIL1 OS=Saccharomyces cerevisiae (strain ATCC 204508 / S288c) OX=559292 GN=PIL1 PE=1 SV=1
chromosome.1.1023	1138	-	GO:0006281(DNA repair),GO:0006289(nucleotide-excision repair)	GO:0005634(nucleus)	GO:0003677(DNA binding),GO:0003824(catalytic activity),GO:0004518(nuclease activity),GO:0003697(single-stranded DNA binding),GO:0004519(endonuclease activity)	K10846 ERCC5, XPG, RAD2; DNA excision repair protein ERCC-5	OOQ86701.1 DNA excision repair protein Rad2 [Penicillium brasilianum]	DNA repair protein rad13 OS=Schizosaccharomyces pombe (strain 972 / ATCC 24843) OX=284812 GN=rad13 PE=2 SV=2
chromosome.1.1024	638	KOG0974, General function prediction only	-	-	GO:0005515(protein binding)	-	OOQ86700.1 WD repeat protein [Penicillium brasilianum]	Regulator of Ty1 transposition protein 10 OS=Saccharomyces cerevisiae (strain ATCC 204508 / S288c) OX=559292 GN=RTT10 PE=1 SV=1
chromosome.1.1025	294	-	-	-	GO:0016788(hydrolase activity, acting on ester bonds)	-	OOQ86699.1 cellulose-binding GDSL lipase/acylhydrolase [Penicillium brasilianum]	Acetylesterase OS=Myceliophthora thermophila (strain ATCC 42464 / BCRC 31852 / DSM 1799) OX=573729 GN=aes1 PE=3 SV=1
chromosome.1.1026	332	-	GO:0005975(carbohydrate metabolic process)	-	GO:0004553(hydrolase activity, hydrolyzing O-glycosyl compounds)	K01179 E3.2.1.4; endoglucanase [EC:3.2.1.4]	CEJ55762.1 Putative Endo-beta-1,4-glucanase B [Penicillium brasilianum]	Probable endo-beta-1,4-glucanase B OS=Neosartorya fischeri (strain ATCC 1020 / DSM 3700 / CBS 544.65 / FGSC A1164 / JCM 1740 / NRRL 181 / WB 181) OX=331117 GN=eglB PE=3 SV=1
chromosome.1.1027	336	-	-	GO:0005886(plasma membrane)	-	-	OKP14780.1 SUR7 family protein pun1 [Penicillium subrubescens]	SUR7 family protein pun1 OS=Schizosaccharomyces pombe (strain 972 / ATCC 24843) OX=284812 GN=pun1 PE=3 SV=1
chromosome.1.1028	643	-	-	-	-	-	CEJ55760.1 hypothetical protein PMG11_01996 [Penicillium brasilianum]	-
chromosome.1.1029	112	-	-	-	-	-	CEJ55760.1 hypothetical protein PMG11_01996 [Penicillium brasilianum]	-
chromosome.1.103	240	-	-	-	-	-	OKO97699.1 hypothetical protein PENSUB_9990 [Penicillium subrubescens]	-
chromosome.1.1030	2515	KOG0230, Signal transduction mechanisms	GO:0046488(phosphatidylinositol metabolic process)	-	GO:0016307(phosphatidylinositol phosphate kinase activity),GO:0046872(metal ion binding),GO:0005524(ATP binding)	K00921 PIKFYVE, FAB1; 1-phosphatidylinositol-3-phosphate 5-kinase [EC:2.7.1.150]	CEJ55759.1 Putative Phosphatidylinositol-3-phosphate/phosphatidylinos itol 5-kinase [Penicillium brasilianum]	1-phosphatidylinositol 3-phosphate 5-kinase fab1 OS=Schizosaccharomyces pombe (strain 972 / ATCC 24843) OX=284812 GN=fab1 PE=3 SV=2
chromosome.1.1031	141	KOG4192, Function unknown	-	-	-	-	OOQ86694.1 hypothetical protein PEBR_21984 [Penicillium brasilianum]	Centromere protein V-like protein 2 OS=Homo sapiens OX=9606 GN=CENPVL2 PE=3 SV=1
chromosome.1.1032	527	KOG2323, Carbohydrate transport and metabolism	GO:0006096(glycolytic process)	-	GO:0000287(magnesium ion binding),GO:0004743(pyruvate kinase activity),GO:0030955(potassium ion binding),GO:0003824(catalytic activity)	K00873 PK, pyk; pyruvate kinase [EC:2.7.1.40]	OKP14776.1 Pyruvate kinase [Penicillium subrubescens]	Pyruvate kinase OS=Aspergillus niger OX=5061 GN=pkiA PE=3 SV=1
chromosome.1.1033	75	-	-	-	-	-	OQD77682.1 hypothetical protein PENDEC_c002G05035 [Penicillium decumbens]	Uncharacterized protein YIL156W-B OS=Saccharomyces cerevisiae (strain ATCC 204508 / S288c) OX=559292 GN=YIL156W-B PE=3 SV=1
chromosome.1.1034	451	-	-	-	GO:0005515(protein binding)	-	CEJ55753.1 hypothetical protein PMG11_01991 [Penicillium brasilianum]	-
chromosome.1.1035	430	KOG2614, Energy production and conversion; General function prediction only	-	-	GO:0071949(FAD binding)	-	GAD98409.1 mitochondrial exoribonuclease Cyt-4, putative [Byssochlamys spectabilis No. 5]	Zeaxanthin epoxidase, chloroplastic OS=Spinacia oleracea OX=3562 GN=SOVF_077800 PE=1 SV=1
chromosome.1.1036	1106	KOG0203, Inorganic ion transport and metabolism	-	GO:0016021(integral component of membrane)	GO:0000166(nucleotide binding)	K01539 ATP1A; sodium/potassium-transporting ATPase subunit alpha [EC:3.6.3.9]	OOQ89677.1 putative Na/K ATPase alpha 1 subunit [Penicillium brasilianum]	Sodium/potassium-transporting ATPase subunit alpha-1 OS=Rattus norvegicus OX=10116 GN=Atp1a1 PE=1 SV=1
chromosome.1.1037	123	-	-	-	-	-	-	-
chromosome.1.1038	777	-	-	-	-	-	OOQ86689.1 hypothetical protein PEBR_21967 [Penicillium brasilianum]	-
chromosome.1.1039	279	-	-	-	-	-	OKP14772.1 UPF0590 protein [Penicillium subrubescens]	UPF0590 protein C409.17c OS=Schizosaccharomyces pombe (strain 972 / ATCC 24843) OX=284812 GN=SPBC409.17c PE=3 SV=1
chromosome.1.104	192	-	-	-	-	-	OOQ91618.1 hypothetical protein PEBR_08817 [Penicillium brasilianum]	-
chromosome.1.1040	361	-	GO:0055114(oxidation-reduction process)	-	GO:0016616(oxidoreductase activity, acting on the CH-OH group of donors, NAD or NADP as acceptor)	K05824 LYS12; homoisocitrate dehydrogenase [EC:1.1.1.87]	OOQ86687.1 Homoisocitrate dehydrogenase [Penicillium brasilianum]	Homoisocitrate dehydrogenase OS=Schizosaccharomyces pombe (strain 972 / ATCC 24843) OX=284812 GN=lys12 PE=1 SV=1
chromosome.1.1041	281	-	-	-	-	-	OOQ86686.1 hypothetical protein PEBR_21954 [Penicillium brasilianum]	-
chromosome.1.1042	474	-	GO:0006355(regulation of transcription, DNA-templated)	GO:0005634(nucleus)	GO:0000981(DNA-binding transcription factor activity, RNA polymerase II-specific),GO:0008270(zinc ion binding)	-	CEJ55748.1 hypothetical protein PMG11_01986 [Penicillium brasilianum]	Uncharacterized protein AN5342 OS=Emericella nidulans (strain FGSC A4 / ATCC 38163 / CBS 112.46 / NRRL 194 / M139) OX=227321 GN=AN5342 PE=1 SV=1
chromosome.1.1043	712	-	-	-	-	-	OOQ86684.1 hypothetical protein PEBR_21947 [Penicillium brasilianum]	-
chromosome.1.1044	369	-	-	-	-	-	CEJ55743.1 hypothetical protein PMG11_01981 [Penicillium brasilianum]	-
chromosome.1.1045	361	-	GO:0006694(steroid biosynthetic process),GO:0055114(oxidation-reduction process)	-	GO:0003854(3-beta-hydroxy-delta5-steroid dehydrogenase activity),GO:0016616(oxidoreductase activity, acting on the CH-OH group of donors, NAD or NADP as acceptor)	K07748 E1.1.1.170, NSDHL, ERG26; sterol-4alpha-carboxylate 3-dehydrogenase (decarboxylating) [EC:1.1.1.170]	CEJ55744.1 hypothetical protein PMG11_01982 [Penicillium brasilianum]	Sterol-4-alpha-carboxylate 3-dehydrogenase, decarboxylating OS=Schizosaccharomyces pombe (strain 972 / ATCC 24843) OX=284812 GN=erg26 PE=3 SV=1
chromosome.1.1046	484	-	-	-	-	-	CEJ55746.1 hypothetical protein PMG11_01984 [Penicillium brasilianum]	-
chromosome.1.1047	1111	KOG1426, Function unknown	-	-	GO:0005509(calcium ion binding),GO:0008270(zinc ion binding)	-	CEJ55742.1 Putative EF hand domain-containing protein [Penicillium brasilianum]	Recoverin family protein DDB_G0274781 OS=Dictyostelium discoideum OX=44689 GN=DDB_G0274781 PE=3 SV=1
chromosome.1.1048	551	-	GO:0055085(transmembrane transport)	GO:0016021(integral component of membrane)	-	-	CEJ55741.1 Putative MFS drug transporter [Penicillium brasilianum]	Vacuolar membrane amino acid uptake transporter fnx2 OS=Schizosaccharomyces pombe (strain 972 / ATCC 24843) OX=284812 GN=fnx2 PE=3 SV=1
chromosome.1.1049	408	-	GO:0009086(methionine biosynthetic process)	-	GO:0003871(5-methyltetrahydropteroyltriglutamate-homocysteine S-methyltransferase activity),GO:0008270(zinc ion binding)	-	OOQ91151.1 methionine synthase, vitamin-B12 independent [Penicillium brasilianum]	Uncharacterized protein YxjH OS=Bacillus subtilis (strain 168) OX=224308 GN=yxjH PE=4 SV=4
chromosome.1.105	734	KOG1721, General function prediction only	GO:0006351(transcription, DNA-templated)	GO:0005634(nucleus)	GO:0003676(nucleic acid binding),GO:0003677(DNA binding),GO:0008270(zinc ion binding)	-	OKO97697.1 hypothetical protein PENSUB_9988 [Penicillium subrubescens]	Early growth response protein 1 (Fragment) OS=Taeniopygia guttata OX=59729 GN=EGR1 PE=3 SV=1
chromosome.1.1050	377	-	GO:0006508(proteolysis)	-	GO:0004177(aminopeptidase activity),GO:0008235(metalloexopeptidase activity)	K01265 map; methionyl aminopeptidase [EC:3.4.11.18]	CEJ55739.1 Putative Methionine aminopeptidase [Penicillium brasilianum]	Methionine aminopeptidase 1 OS=Schizosaccharomyces pombe (strain 972 / ATCC 24843) OX=284812 GN=fma1 PE=1 SV=1
chromosome.1.1051	504	KOG2614, Energy production and conversion; General function prediction only	GO:0006569(tryptophan catabolic process),GO:0019805(quinolinate biosynthetic process)	-	GO:0004502(kynurenine 3-monooxygenase activity),GO:0071949(FAD binding)	K00486 KMO; kynurenine 3-monooxygenase [EC:1.14.13.9]	OOQ91153.1 Kynurenine 3-monooxygenase [Penicillium brasilianum]	Kynurenine 3-monooxygenase OS=Aspergillus clavatus (strain ATCC 1007 / CBS 513.65 / DSM 816 / NCTC 3887 / NRRL 1) OX=344612 GN=bna4 PE=3 SV=1
chromosome.1.1052	581	KOG0282, Function unknown	-	-	GO:0005515(protein binding)	K12816 CDC40, PRP17; pre-mRNA-processing factor 17	OKP11422.1 Pre-mRNA-processing factor 17 [Penicillium subrubescens]	Pre-mRNA-processing factor 17 OS=Mus musculus OX=10090 GN=Cdc40 PE=2 SV=1
chromosome.1.1053	138	KOG2729, Intracellular trafficking, secretion, and vesicular transport; Signal transduction mechanisms; Posttranslational modification, protein turnover, chaperones	GO:0016192(vesicle-mediated transport)	-	-	-	CEJ55736.1 Putative ER-derived vesicles protein ERV14 [Penicillium brasilianum]	ER-derived vesicles protein ERV14 OS=Saccharomyces cerevisiae (strain ATCC 204508 / S288c) OX=559292 GN=ERV14 PE=1 SV=3
chromosome.1.1054	1112	KOG0061, Secondary metabolites biosynthesis, transport and catabolism	-	GO:0016020(membrane)	GO:0005524(ATP binding),GO:0016887(ATPase activity)	-	OOQ91156.1 putative ABC transporter (Adp1) [Penicillium brasilianum]	ABC transporter G family member ARB_01379 OS=Arthroderma benhamiae (strain ATCC MYA-4681 / CBS 112371) OX=663331 GN=ARB_01379 PE=1 SV=1
chromosome.1.1055	397	KOG0157, Secondary metabolites biosynthesis, transport and catabolism; Lipid transport and metabolism	GO:0055114(oxidation-reduction process)	-	GO:0005506(iron ion binding),GO:0016705(oxidoreductase activity, acting on paired donors, with incorporation or reduction of molecular oxygen),GO:0020037(heme binding),GO:0004497(monooxygenase activity)	K00480 E1.14.13.1; salicylate hydroxylase [EC:1.14.13.1]	XP_022483756.1 hypothetical protein PENARI_c030G11328 [Penicillium arizonense]	Cytochrome P450 monooxygenase tropD OS=Talaromyces stipitatus (strain ATCC 10500 / CBS 375.48 / QM 6759 / NRRL 1006) OX=441959 GN=tropD PE=1 SV=1
chromosome.1.1056	455	KOG2614, Energy production and conversion; General function prediction only	-	-	GO:0071949(FAD binding)	K00480 E1.14.13.1; salicylate hydroxylase [EC:1.14.13.1]	XP_022483788.1 hypothetical protein PENARI_c030G04294 [Penicillium arizonense]	3-hydroxybenzoate 6-hydroxylase 1 OS=Pseudomonas alcaligenes OX=43263 GN=xlnD PE=1 SV=1
chromosome.1.1057	422	KOG3178, General function prediction only	-	-	GO:0008171(O-methyltransferase activity),GO:0008168(methyltransferase activity)	-	GAO87692.1 sterigmatocystin 8-O-methyltransferase [Aspergillus udagawae]	O-methyltransferase mpaG OS=Penicillium brevicompactum OX=5074 GN=mpaG PE=1 SV=1
chromosome.1.1058	410	KOG0257, Amino acid transport and metabolism	GO:0009058(biosynthetic process)	-	GO:0030170(pyridoxal phosphate binding),GO:0003824(catalytic activity)	-	CEJ55728.1 Putative Aspartate/tyrosine/aromatic aminotransferase [Penicillium brasilianum]	Capreomycidine synthase OS=Streptomyces vinaceus OX=1960 GN=vioD PE=1 SV=1
chromosome.1.1059	656	KOG1179, Lipid transport and metabolism	-	-	GO:0003824(catalytic activity)	-	OOQ84685.1 hypothetical protein PEBR_29528 [Penicillium brasilianum]	Fatty acid transporter protein OS=Cochliobolus heterostrophus OX=5016 GN=FAT1 PE=3 SV=1
chromosome.1.106	475	-	GO:0055085(transmembrane transport)	GO:0016021(integral component of membrane)	-	-	OKO97696.1 hypothetical protein PENSUB_9987 [Penicillium subrubescens]	Uncharacterized transporter C1529.01 OS=Schizosaccharomyces pombe (strain 972 / ATCC 24843) OX=284812 GN=SPCC1529.01 PE=3 SV=2
chromosome.1.1060	759	-	GO:0006351(transcription, DNA-templated),GO:0006355(regulation of transcription, DNA-templated)	GO:0005634(nucleus)	GO:0003677(DNA binding),GO:0008270(zinc ion binding),GO:0000981(DNA-binding transcription factor activity, RNA polymerase II-specific)	-	CEJ55726.1 hypothetical protein PMG11_01964 [Penicillium brasilianum]	Fusarisetin A cluster transcription factor fsa6 OS=Fusarium sp. (strain FN080326) OX=1608308 GN=fsa6 PE=4 SV=1
chromosome.1.1061	294	KOG0876, Inorganic ion transport and metabolism	GO:0006801(superoxide metabolic process),GO:0055114(oxidation-reduction process)	-	GO:0004784(superoxide dismutase activity),GO:0046872(metal ion binding)	K04564 SOD2; superoxide dismutase, Fe-Mn family [EC:1.15.1.1]	CEJ55724.1 Putative Manganese superoxide dismutase [Penicillium brasilianum]	37S ribosomal protein S26, mitochondrial OS=Saccharomyces cerevisiae (strain ATCC 204508 / S288c) OX=559292 GN=RSM26 PE=1 SV=1
chromosome.1.1062	450	-	-	-	-	-	EPS29493.1 hypothetical protein PDE_04443 [Penicillium oxalicum 114-2]	-
chromosome.1.1063	493	-	-	-	-	-	EPS29494.1 hypothetical protein PDE_04444 [Penicillium oxalicum 114-2]	-
chromosome.1.1064	566	-	GO:0016255(attachment of GPI anchor to protein)	GO:0042765(GPI-anchor transamidase complex)	-	K05291 PIGS; phosphatidylinositol glycan, class S	OOQ84681.1 putative GPI transamidase component PIG-S [Penicillium brasilianum]	GPI transamidase component PIG-S homolog OS=Schizosaccharomyces pombe (strain 972 / ATCC 24843) OX=284812 GN=gpi17 PE=3 SV=1
chromosome.1.1065	213	-	-	-	-	K13174 THOC5; THO complex subunit 5	CEJ55721.1 Putative Conserved coiled/coiled coil protein [Penicillium brasilianum]	Uncharacterized THOC5 family protein OS=Schizosaccharomyces pombe (strain 972 / ATCC 24843) OX=284812 GN=SPBC577.04 PE=3 SV=1
chromosome.1.1066	500	-	-	GO:0016021(integral component of membrane)	-	K07297 ADIPOR; adiponectin receptor	CEJ55720.1 Putative IZH family channel protein [Penicillium brasilianum]	Uncharacterized protein C30D11.11 OS=Schizosaccharomyces pombe (strain 972 / ATCC 24843) OX=284812 GN=SPAC30D11.11 PE=4 SV=1
chromosome.1.1067	370	KOG2361, General function prediction only	-	-	-	K17053 ABP140; tRNAThr (cytosine32-N3)-methyltransferase [EC:2.1.1.268]	OKP11408.1 tRNA(Thr) (cytosine(32)-N(3))-methyltransferase [Penicillium subrubescens]	tRNA(Thr) (cytosine(32)-N(3))-methyltransferase OS=Saccharomyces cerevisiae (strain ATCC 204508 / S288c) OX=559292 GN=ABP140 PE=1 SV=3
chromosome.1.1068	217	-	-	-	-	-	CEJ55718.1 hypothetical protein PMG11_01956 [Penicillium brasilianum]	-
chromosome.1.1069	85	-	-	-	-	-	-	-
chromosome.1.107	294	KOG1535, General function prediction only	-	-	GO:0003824(catalytic activity)	-	CEJ56665.1 Putative Fumarylacetoacetate hydrolase family protein [Penicillium brasilianum]	Uncharacterized protein AF_2225 OS=Archaeoglobus fulgidus (strain ATCC 49558 / VC-16 / DSM 4304 / JCM 9628 / NBRC 100126) OX=224325 GN=AF_2225 PE=3 SV=1
chromosome.1.1070	200	KOG2265, Signal transduction mechanisms	-	-	-	-	CEJ55716.1 Putative Nuclear movement protein NudC [Penicillium brasilianum]	Nuclear movement protein nudC OS=Emericella nidulans (strain FGSC A4 / ATCC 38163 / CBS 112.46 / NRRL 194 / M139) OX=227321 GN=nudC PE=3 SV=1
chromosome.1.1071	867	-	-	-	-	-	OKP11402.1 hypothetical protein PENSUB_3094 [Penicillium subrubescens]	-
chromosome.1.1072	570	-	GO:0017183(peptidyl-diphthamide biosynthetic process from peptidyl-histidine)	-	-	K17866 DPH2; diphthamide biosynthesis protein 2	OKP11401.1 Diphthamide biosynthesis protein 2 [Penicillium subrubescens]	2-(3-amino-3-carboxypropyl)histidine synthase subunit 2 OS=Neosartorya fumigata (strain ATCC MYA-4609 / Af293 / CBS 101355 / FGSC A1100) OX=330879 GN=dph2 PE=3 SV=1
chromosome.1.1073	357	KOG3857, Energy production and conversion	GO:0055114(oxidation-reduction process)	-	GO:0016491(oxidoreductase activity),GO:0046872(metal ion binding)	-	CEJ55713.1 Putative Catalytic activity: 3-oxoadipate NAD(P)() <=> 2-maleylacetate NAD(P)H [Penicillium brasilianum]	Maleylacetate reductase OS=Burkholderia cepacia OX=292 GN=tftE PE=3 SV=1
chromosome.1.1074	410	KOG2444, General function prediction only	-	-	GO:0005515(protein binding)	-	OKP11399.1 WD repeat-containing protein jip5 [Penicillium subrubescens]	WD repeat-containing protein jip5 OS=Aspergillus oryzae (strain ATCC 42149 / RIB 40) OX=510516 GN=jip5 PE=3 SV=1
chromosome.1.1075	452	-	GO:0005975(carbohydrate metabolic process)	-	GO:0004553(hydrolase activity, hydrolyzing O-glycosyl compounds)	K01225 CBH1; cellulose 1,4-beta-cellobiosidase [EC:3.2.1.91]	CEJ55711.1 Putative Cellobiohydrolase 1 catalytic domain [Penicillium brasilianum]	Probable 1,4-beta-D-glucan cellobiohydrolase A OS=Neosartorya fumigata (strain ATCC MYA-4609 / Af293 / CBS 101355 / FGSC A1100) OX=330879 GN=cbhA PE=3 SV=1
chromosome.1.1076	409	-	-	-	-	-	OKP11395.1 hypothetical protein PENSUB_3087 [Penicillium subrubescens]	Uncharacterized protein Mb2734 OS=Mycobacterium bovis (strain ATCC BAA-935 / AF2122/97) OX=233413 GN=BQ2027_MB2734 PE=3 SV=1
chromosome.1.1077	75	-	-	-	-	-	CEJ55709.1 hypothetical protein PMG11_01947 [Penicillium brasilianum]	-
chromosome.1.1078	586	-	GO:0006812(cation transport),GO:0055085(transmembrane transport)	GO:0016021(integral component of membrane)	GO:0015299(solute:proton antiporter activity)	-	OOQ84661.1 putative Na+/H+ antiporter [Penicillium brasilianum]	High-affinity Na(+)/H(+) antiporter NhaS3 OS=Synechocystis sp. (strain PCC 6803 / Kazusa) OX=1111708 GN=nhaS3 PE=1 SV=1
chromosome.1.1079	535	KOG0254, General function prediction only	GO:0055085(transmembrane transport)	GO:0016021(integral component of membrane),GO:0016020(membrane)	GO:0022857(transmembrane transporter activity)	-	CEJ55647.1 Putative Quinate permease [Penicillium brasilianum]	Probable quinate permease OS=Aspergillus oryzae (strain ATCC 42149 / RIB 40) OX=510516 GN=qutD PE=3 SV=1
chromosome.1.108	118	-	-	-	-	-	OKO97694.1 hypothetical protein PENSUB_9985 [Penicillium subrubescens]	-
chromosome.1.1080	479	-	-	-	GO:0016829(lyase activity)	-	KKK24242.1 hypothetical protein AOCH_001394 [Aspergillus ochraceoroseus]	Cis-aconitate decarboxylase OS=Aspergillus terreus (strain NIH 2624 / FGSC A1156) OX=341663 GN=cad1 PE=1 SV=1
chromosome.1.1081	318	-	GO:0006914(autophagy)	GO:0005737(cytoplasm)	-	K08339 ATG5; autophagy-related protein 5	OOQ84659.1 Autophagy protein 5 [Penicillium brasilianum]	Autophagy protein 5 OS=Penicillium rubens (strain ATCC 28089 / DSM 1075 / NRRL 1951 / Wisconsin 54-1255) OX=500485 GN=atg5 PE=3 SV=1
chromosome.1.1082	1176	KOG4177, Cell wall/membrane/envelope biogenesis	-	-	GO:0005515(protein binding)	-	OOQ84658.1 NACHT and Ankyrin domain protein [Penicillium brasilianum]	Ankyrin-2 OS=Homo sapiens OX=9606 GN=ANK2 PE=1 SV=4
chromosome.1.1083	806	-	-	-	GO:0005515(protein binding)	-	OOQ84657.1 SAM and PH domain protein [Penicillium brasilianum]	Protein pob1 OS=Schizosaccharomyces pombe (strain 972 / ATCC 24843) OX=284812 GN=pob1 PE=1 SV=1
chromosome.1.1084	679	-	GO:0006355(regulation of transcription, DNA-templated)	GO:0005634(nucleus)	GO:0000981(DNA-binding transcription factor activity, RNA polymerase II-specific),GO:0008270(zinc ion binding)	K21547 PRO1, NOSA; C6 transcription factor Pro1	OOQ84656.1 Transcriptional regulatory protein pro-1 [Penicillium brasilianum]	C6 finger domain transcription factor nosA OS=Neosartorya fumigata (strain ATCC MYA-4609 / Af293 / CBS 101355 / FGSC A1100) OX=330879 GN=nosA PE=2 SV=2
chromosome.1.1085	206	-	-	-	-	-	OOQ84655.1 hypothetical protein PEBR_29413 [Penicillium brasilianum]	-
chromosome.1.1086	376	-	-	-	-	-	OOQ84655.1 hypothetical protein PEBR_29413 [Penicillium brasilianum]	-
chromosome.1.1087	219	-	-	-	-	-	CEJ55641.1 Putative Secretory component protein shr3 [Penicillium brasilianum]	Secretory component protein SHR3 OS=Saccharomyces cerevisiae (strain ATCC 204508 / S288c) OX=559292 GN=SHR3 PE=1 SV=2
chromosome.1.1088	774	-	-	-	-	K20063 RIM8, ART9; arrestin-related trafficking adapter 9	CEJ55640.1 Putative PH response protein PalF [Penicillium brasilianum]	pH-response regulator protein palF/RIM8 OS=Emericella nidulans (strain FGSC A4 / ATCC 38163 / CBS 112.46 / NRRL 194 / M139) OX=227321 GN=palF PE=2 SV=1
chromosome.1.1089	218	-	-	-	-	-	OKP11382.1 Meiotic nuclear division protein 1 -like protein [Penicillium subrubescens]	Meiotic nuclear division protein 1 homolog OS=Mus musculus OX=10090 GN=Mnd1 PE=1 SV=1
chromosome.1.109	318	-	-	-	-	-	OKO97693.1 hypothetical protein PENSUB_9984 [Penicillium subrubescens]	-
chromosome.1.1090	243	-	-	-	-	-	OOQ84651.1 hypothetical protein PEBR_29401 [Penicillium brasilianum]	-
chromosome.1.1091	493	KOG4283, Transcription ; Replication, recombination and repair	-	-	GO:0005515(protein binding)	K10570 ERCC8, CKN1, CSA; DNA excision repair protein ERCC-8	OOQ84650.1 WD repeat protein [Penicillium brasilianum]	DNA excision repair protein ERCC-8 OS=Bos taurus OX=9913 GN=ERCC8 PE=2 SV=1
chromosome.1.1092	639	-	-	-	-	-	OOQ84648.1 hypothetical protein PEBR_29393 [Penicillium brasilianum]	-
chromosome.1.1093	173	-	-	-	-	-	CEJ55633.1 hypothetical protein PMG11_01883 [Penicillium brasilianum]	-
chromosome.1.1094	565	-	GO:0055085(transmembrane transport)	GO:0016021(integral component of membrane)	-	-	OOQ84646.1 MFS multidrug transporter [Penicillium brasilianum]	Efflux pump dotC OS=Dothistroma septosporum OX=64363 GN=dotC PE=2 SV=2
chromosome.1.1095	113	KOG0725, General function prediction only	-	-	-	-	CEJ55629.1 Putative Dehydrogenase with different specificitie [Penicillium brasilianum]	D-arabinitol 2-dehydrogenase [ribulose-forming] OS=Scheffersomyces stipitis (strain ATCC 58785 / CBS 6054 / NBRC 10063 / NRRL Y-11545) OX=322104 GN=ARDH PE=2 SV=1
chromosome.1.1096	179	-	-	-	-	-	APZ73944.1 MpigI, partial [Monascus ruber]	-
chromosome.1.1097	137	-	-	-	-	-	CEJ55628.1 Putative Major allergen Asp F2 [Penicillium brasilianum]	Major allergen Asp f 2 OS=Neosartorya fumigata (strain ATCC MYA-4609 / Af293 / CBS 101355 / FGSC A1100) OX=330879 GN=AFUA_4G09580 PE=1 SV=2
chromosome.1.1098	462	-	GO:0030001(metal ion transport),GO:0055085(transmembrane transport)	GO:0016020(membrane)	GO:0046873(metal ion transmembrane transporter activity)	K14709 SLC39A1_2_3, ZIP1_2_3; solute carrier family 39 (zinc transporter), member 1/2/3	CEJ55627.1 hypothetical protein PMG11_01877 [Penicillium brasilianum]	Zinc-regulated transporter 1 OS=Schizosaccharomyces pombe (strain 972 / ATCC 24843) OX=284812 GN=zrt1 PE=1 SV=1
chromosome.1.1099	241	-	-	-	-	-	CEJ55626.1 Putative Acetyltransferase, GNAT family [Penicillium brasilianum]	Uncharacterized N-acetyltransferase C550.08 OS=Schizosaccharomyces pombe (strain 972 / ATCC 24843) OX=284812 GN=SPCC550.08 PE=3 SV=1
chromosome.1.11	838	-	GO:0006355(regulation of transcription, DNA-templated),GO:0006351(transcription, DNA-templated)	GO:0005634(nucleus)	GO:0000981(DNA-binding transcription factor activity, RNA polymerase II-specific),GO:0008270(zinc ion binding),GO:0003677(DNA binding)	K21450 ARAR; arabinolytic transcriptional activator AraR	OKP10125.1 Arabinanolytic transcriptional activator araR [Penicillium subrubescens]	Arabinanolytic transcriptional activator araR OS=Aspergillus niger (strain CBS 513.88 / FGSC A1513) OX=425011 GN=araR PE=3 SV=1
chromosome.1.110	343	-	-	-	-	-	OOQ91625.1 putative integral membrane protein [Penicillium brasilianum]	Satratoxin biosynthesis SC1 cluster protein 4 OS=Stachybotrys chartarum (strain CBS 109288 / IBT 7711) OX=1280523 GN=SAT4 PE=3 SV=1
chromosome.1.1100	883	-	-	-	-	-	OOQ84640.1 von Willebrand factor type A domain containing protein [Penicillium brasilianum]	von Willebrand factor A domain-containing protein 5A OS=Homo sapiens OX=9606 GN=VWA5A PE=2 SV=2
chromosome.1.1101	96	-	-	-	-	-	CEJ55624.1 hypothetical protein PMG11_01874 [Penicillium brasilianum]	-
chromosome.1.1102	307	-	-	-	-	-	OKP15206.1 hypothetical protein PENSUB_1420 [Penicillium subrubescens]	-
chromosome.1.1103	631	KOG1399, Secondary metabolites biosynthesis, transport and catabolism	-	-	-	-	CEJ55622.1 Putative Flavin-binding monooxygenase-like protein [Penicillium brasilianum]	Probable indole-3-pyruvate monooxygenase YUCCA10 OS=Arabidopsis thaliana OX=3702 GN=YUC10 PE=2 SV=1
chromosome.1.1104	596	KOG2431, Carbohydrate transport and metabolism	-	GO:0016020(membrane)	GO:0004571(mannosyl-oligosaccharide 1,2-alpha-mannosidase activity),GO:0005509(calcium ion binding),GO:0003824(catalytic activity)	K01230 MAN1; mannosyl-oligosaccharide alpha-1,2-mannosidase [EC:3.2.1.113]	CEJ55621.1 hypothetical protein PMG11_01871 [Penicillium brasilianum]	Endoplasmic reticulum mannosyl-oligosaccharide 1,2-alpha-mannosidase OS=Homo sapiens OX=9606 GN=MAN1B1 PE=1 SV=2
chromosome.1.1105	213	-	-	-	-	-	OOQ84634.1 putative GPI anchored protein [Penicillium brasilianum]	-
chromosome.1.1106	499	-	GO:0006351(transcription, DNA-templated)	GO:0005634(nucleus)	GO:0003677(DNA binding),GO:0008270(zinc ion binding)	-	OKP15214.1 hypothetical protein PENSUB_1428 [Penicillium subrubescens]	Transcription factor lepE OS=Aspergillus flavus (strain ATCC 200026 / FGSC A1120 / NRRL 3357 / JCM 12722 / SRRC 167) OX=332952 GN=lepB PE=3 SV=1
chromosome.1.1107	574	KOG0252, Inorganic ion transport and metabolism	GO:0055085(transmembrane transport)	GO:0016021(integral component of membrane)	-	K08176 PHO84; MFS transporter, PHS family, inorganic phosphate transporter	CEJ55619.1 Putative Phosphate transporter [Penicillium brasilianum]	Inorganic phosphate transporter PHO84 OS=Saccharomyces cerevisiae (strain ATCC 204508 / S288c) OX=559292 GN=PHO84 PE=1 SV=2
chromosome.1.1108	250	-	-	-	-	-	CEJ55618.1 hypothetical protein PMG11_01868 [Penicillium brasilianum]	-
chromosome.1.1109	331	-	-	-	-	K05275 E1.1.1.65; pyridoxine 4-dehydrogenase [EC:1.1.1.65]	OJZ90923.1 hypothetical protein ASPFODRAFT_180061 [Aspergillus luchuensis CBS 106.47]	Pyridoxal reductase OS=Schizosaccharomyces pombe (strain 972 / ATCC 24843) OX=284812 GN=plr1 PE=1 SV=1
chromosome.1.111	409	KOG2565, General function prediction only	-	-	GO:0033961(cis-stilbene-oxide hydrolase activity),GO:0003824(catalytic activity)	-	CEJ56659.1 hypothetical protein PMG11_02860 [Penicillium brasilianum]	Putative epoxide hydrolase OS=Stigmatella aurantiaca (strain DW4/3-1) OX=378806 GN=STAUR_4299 PE=3 SV=2
chromosome.1.1110	834	KOG2142, Coenzyme transport and metabolism	GO:0006777(Mo-molybdopterin cofactor biosynthetic process)	-	GO:0003824(catalytic activity),GO:0030151(molybdenum ion binding),GO:0030170(pyridoxal phosphate binding),GO:0008265(Mo-molybdopterin cofactor sulfurase activity)	K15631 ABA3; molybdenum cofactor sulfurtransferase [EC:2.8.1.9]	CEJ55616.1 hypothetical protein PMG11_01866 [Penicillium brasilianum]	Molybdenum cofactor sulfurase OS=Aspergillus clavatus (strain ATCC 1007 / CBS 513.65 / DSM 816 / NCTC 3887 / NRRL 1) OX=344612 GN=hxB PE=3 SV=1
chromosome.1.1111	198	-	-	-	-	K17438 MRPL25; large subunit ribosomal protein L25	CEJ55615.1 Putative Remark: alternate names in S. cerevisiae = YmL25 [Penicillium brasilianum]	54S ribosomal protein L25, mitochondrial OS=Saccharomyces cerevisiae (strain ATCC 204508 / S288c) OX=559292 GN=MRPL25 PE=1 SV=2
chromosome.1.1112	592	-	GO:0006396(RNA processing)	-	GO:0005515(protein binding)	K13217 PRPF39, PRP39; pre-mRNA-processing factor 39	CEJ55614.1 Putative Pre-mRNA-processing factor 39 [Penicillium brasilianum]	Pre-mRNA-processing factor 39 OS=Schizosaccharomyces pombe (strain 972 / ATCC 24843) OX=284812 GN=prp39 PE=3 SV=1
chromosome.1.1113	804	KOG0333, RNA processing and modification	-	-	GO:0003676(nucleic acid binding),GO:0005524(ATP binding)	K12858 DDX23, PRP28; ATP-dependent RNA helicase DDX23/PRP28 [EC:3.6.4.13]	OOQ89121.1 Pre-mRNA-splicing ATP-dependent RNA helicase prp28 [Penicillium brasilianum]	Pre-mRNA-splicing ATP-dependent RNA helicase prp28 OS=Aspergillus clavatus (strain ATCC 1007 / CBS 513.65 / DSM 816 / NCTC 3887 / NRRL 1) OX=344612 GN=prp28 PE=3 SV=1
chromosome.1.1114	946	KOG1046, Amino acid transport and metabolism; Posttranslational modification, protein turnover, chaperones	-	-	GO:0008237(metallopeptidase activity),GO:0008270(zinc ion binding)	K13721 APE2; aminopeptidase 2 [EC:3.4.11.-]	CEJ55612.1 Putative Lysine aminopeptidase ApsA [Penicillium brasilianum]	Aminopeptidase 2 OS=Candida albicans (strain SC5314 / ATCC MYA-2876) OX=237561 GN=APE2 PE=1 SV=3
chromosome.1.1115	543	KOG1287, Amino acid transport and metabolism	GO:0055085(transmembrane transport)	GO:0016020(membrane)	GO:0022857(transmembrane transporter activity)	-	OOQ89123.1 High-affinity methionine permease [Penicillium brasilianum]	High-affinity methionine permease OS=Saccharomyces cerevisiae (strain ATCC 204508 / S288c) OX=559292 GN=MUP1 PE=1 SV=1
chromosome.1.1116	974	-	GO:0006468(protein phosphorylation)	-	GO:0004674(protein serine/threonine kinase activity),GO:0004672(protein kinase activity),GO:0005524(ATP binding)	K08269 ULK2, ATG1; serine/threonine-protein kinase ULK2 [EC:2.7.11.1]	CEJ55610.1 Putative Serine/threonine-protein kinase atg1 [Penicillium brasilianum]	Serine/threonine-protein kinase atg1 OS=Penicillium rubens (strain ATCC 28089 / DSM 1075 / NRRL 1951 / Wisconsin 54-1255) OX=500485 GN=atg1 PE=3 SV=1
chromosome.1.1117	895	-	-	-	-	-	CEJ55609.1 Putative Dolichol kinase [Penicillium brasilianum]	Dolichol kinase sec59 OS=Schizosaccharomyces pombe (strain 972 / ATCC 24843) OX=284812 GN=sec59 PE=3 SV=3
chromosome.1.1118	785	-	-	-	-	K06927 DPH6; diphthine-ammonia ligase [EC:6.3.1.14]	OOQ89126.1 putative phosphatidate cytidylyltransferase [Penicillium brasilianum]	Diphthine--ammonia ligase OS=Schizosaccharomyces pombe (strain 972 / ATCC 24843) OX=284812 GN=mug71 PE=1 SV=1
chromosome.1.1119	566	KOG1721, General function prediction only	-	-	GO:0003676(nucleic acid binding)	K21545 MNL1, SEB1, SEBA, COM2; C2H2 transcription facotor	CEJ55607.1 Putative C2H2 (Fragment) [Penicillium brasilianum]	C2H2 finger domain transcription factor sebA OS=Neosartorya fumigata (strain ATCC MYA-4609 / Af293 / CBS 101355 / FGSC A1100) OX=330879 GN=sebA PE=4 SV=1
chromosome.1.112	293	-	-	-	-	-	CEJ56658.1 Putative Alpha/beta fold family hydrolase [Penicillium brasilianum]	Abhydrolase domain-containing protein C22H12.03 OS=Schizosaccharomyces pombe (strain 972 / ATCC 24843) OX=284812 GN=SPAC22H12.03 PE=3 SV=1
chromosome.1.1120	77	-	-	-	-	-	-	-
chromosome.1.1121	333	-	GO:0045454(cell redox homeostasis)	-	-	-	CEJ55605.1 hypothetical protein PMG11_01855 [Penicillium brasilianum]	Thioredoxin-like protein 1 OS=Schizosaccharomyces pombe (strain 972 / ATCC 24843) OX=284812 GN=txl1 PE=4 SV=1
chromosome.1.1122	259	KOG0714, Posttranslational modification, protein turnover, chaperones	-	-	-	K17867 DPH4, DNAJC24; diphthamide biosynthesis protein 4	OOQ89129.1 Diphthamide biosynthesis protein 4 [Penicillium brasilianum]	Diphthamide biosynthesis protein 4 OS=Neosartorya fumigata (strain ATCC MYA-4609 / Af293 / CBS 101355 / FGSC A1100) OX=330879 GN=dph4 PE=3 SV=1
chromosome.1.1123	149	-	-	-	-	-	RAO67486.1 hypothetical protein BHQ10_003498 [Talaromyces amestolkiae]	-
chromosome.1.1124	534	KOG1231, Energy production and conversion	GO:0055114(oxidation-reduction process)	-	GO:0003824(catalytic activity),GO:0050660(flavin adenine dinucleotide binding),GO:0016491(oxidoreductase activity),GO:0071949(FAD binding)	-	OKP00515.1 Vanillyl-alcohol oxidase [Penicillium subrubescens]	Vanillyl-alcohol oxidase OS=Penicillium simplicissimum OX=69488 GN=VAOA PE=1 SV=1
chromosome.1.1125	459	KOG1285, Secondary metabolites biosynthesis, transport and catabolism	GO:0055114(oxidation-reduction process)	-	GO:0016702(oxidoreductase activity, acting on single donors with incorporation of molecular oxygen, incorporation of two atoms of oxygen)	K11159 K11159; carotenoid cleavage dioxygenase	OOQ89131.1 Lignostilbene-alpha,beta-dioxygenase isozyme I [Penicillium brasilianum]	Lignostilbene-alpha,beta-dioxygenase isozyme I OS=Sphingomonas paucimobilis OX=13689 PE=1 SV=1
chromosome.1.1126	361	-	GO:0006979(response to oxidative stress),GO:0055114(oxidation-reduction process)	-	GO:0004601(peroxidase activity),GO:0020037(heme binding)	-	OKP00513.1 Cytochrome c peroxidase, mitochondrial [Penicillium subrubescens]	Cytochrome c peroxidase, mitochondrial OS=Neosartorya fumigata (strain ATCC MYA-4609 / Af293 / CBS 101355 / FGSC A1100) OX=330879 GN=ccp1 PE=3 SV=1
chromosome.1.1127	750	-	-	-	GO:0005096(GTPase activator activity),GO:0005515(protein binding)	-	OOQ89133.1 GTPase activating protein for Arf [Penicillium brasilianum]	UBA domain-containing protein 3 OS=Schizosaccharomyces pombe (strain 972 / ATCC 24843) OX=284812 GN=ucp3 PE=4 SV=1
chromosome.1.1128	760	-	-	-	GO:0016757(transferase activity, transferring glycosyl groups)	K05286 PIGB; phosphatidylinositol glycan, class B [EC:2.4.1.-]	OOQ89134.1 GPI mannosyltransferase 3 [Penicillium brasilianum]	GPI mannosyltransferase 3 OS=Neosartorya fumigata (strain ATCC MYA-4609 / Af293 / CBS 101355 / FGSC A1100) OX=330879 GN=gpi10 PE=3 SV=1
chromosome.1.1129	457	-	-	-	GO:0008483(transaminase activity),GO:0030170(pyridoxal phosphate binding),GO:0003824(catalytic activity),GO:0004587(ornithine-oxo-acid transaminase activity)	K00819 rocD, OAT; ornithine--oxo-acid transaminase [EC:2.6.1.13]	CEJ55597.1 Putative Ornithine aminotransferase [Penicillium brasilianum]	Ornithine aminotransferase OS=Emericella nidulans (strain FGSC A4 / ATCC 38163 / CBS 112.46 / NRRL 194 / M139) OX=227321 GN=otaA PE=3 SV=2
chromosome.1.113	1041	-	-	-	-	-	CEJ56657.1 hypothetical protein PMG11_02858 [Penicillium brasilianum]	-
chromosome.1.1130	364	-	GO:0006468(protein phosphorylation)	-	GO:0004672(protein kinase activity),GO:0005524(ATP binding)	-	CEJ55313.1 hypothetical protein PMG11_01577 [Penicillium brasilianum]	-
chromosome.1.1131	1437	KOG0054, Secondary metabolites biosynthesis, transport and catabolism	GO:0055085(transmembrane transport)	GO:0016021(integral component of membrane)	GO:0005524(ATP binding),GO:0042626(ATPase activity, coupled to transmembrane movement of substances),GO:0016887(ATPase activity)	-	OKP00508.1 Oligomycin resistance ATP-dependent permease YOR1 [Penicillium subrubescens]	Oligomycin resistance ATP-dependent permease YOR1 OS=Saccharomyces cerevisiae (strain ATCC 204508 / S288c) OX=559292 GN=YOR1 PE=1 SV=1
chromosome.1.1132	442	-	-	-	-	-	CEJ55594.1 Putative Endonuclease/exonuclease/phosphatase [Penicillium brasilianum]	Sphingomyelinase OS=Mycobacterium tuberculosis (strain ATCC 25618 / H37Rv) OX=83332 GN=spmT PE=1 SV=1
chromosome.1.1133	501	-	GO:0055085(transmembrane transport)	-	GO:0022857(transmembrane transporter activity)	-	OKP00504.1 hypothetical protein PENSUB_7961 [Penicillium subrubescens]	Efflux pump FUS6 OS=Gibberella moniliformis (strain M3125 / FGSC 7600) OX=334819 GN=FUS6 PE=3 SV=1
chromosome.1.1134	1386	KOG4177, Cell wall/membrane/envelope biogenesis	-	-	GO:0005515(protein binding),GO:0008270(zinc ion binding)	-	OKP00502.1 Ankyrin repeat domain-containing protein 50 [Penicillium subrubescens]	Ankyrin repeat domain-containing protein 50 OS=Homo sapiens OX=9606 GN=ANKRD50 PE=1 SV=4
chromosome.1.1135	321	-	-	-	-	-	OKP00500.1 hypothetical protein PENSUB_7957 [Penicillium subrubescens]	Putative major teichoic acid biosynthesis protein C OS=Bacillus subtilis (strain 168) OX=224308 GN=tagC PE=4 SV=1
chromosome.1.1136	295	-	-	-	GO:0005515(protein binding)	-	XP_002563544.1 Pc20g10520 [Penicillium rubens Wisconsin 54-1255]	-
chromosome.1.1137	205	-	-	-	-	-	OKP00498.1 hypothetical protein PENSUB_7955 [Penicillium subrubescens]	-
chromosome.1.1138	447	-	-	-	-	K18693 DPP1, DPPL, PLPP4_5; diacylglycerol diphosphate phosphatase / phosphatidate phosphatase [EC:3.1.3.81 3.1.3.4]	CEJ55587.1 hypothetical protein PMG11_01838 [Penicillium brasilianum]	Probable diacylglycerol pyrophosphate phosphatase 1 OS=Schizosaccharomyces pombe (strain 972 / ATCC 24843) OX=284812 GN=dpp1 PE=3 SV=1
chromosome.1.1139	573	-	-	-	-	-	CEJ55586.1 hypothetical protein PMG11_01837 [Penicillium brasilianum]	-
chromosome.1.114	469	KOG2680, Transcription	-	-	GO:0003678(DNA helicase activity),GO:0005524(ATP binding)	K11338 RUVBL2, RVB2, INO80J; RuvB-like protein 2 [EC:3.6.4.12]	CEJ56656.1 Putative Transcriptional regulator [Penicillium brasilianum]	RuvB-like helicase 2 OS=Neosartorya fumigata (strain ATCC MYA-4609 / Af293 / CBS 101355 / FGSC A1100) OX=330879 GN=rvb2 PE=3 SV=1
chromosome.1.1140	386	KOG3178, General function prediction only	-	-	GO:0008168(methyltransferase activity),GO:0008171(O-methyltransferase activity)	K17649 OMTB, dmtA; demethylsterigmatocystin 6-O-methyltransferase [EC:2.1.1.109]	OOQ89148.1 O-methyltransferase B [Penicillium brasilianum]	Demethylsterigmatocystin 6-O-methyltransferase OS=Aspergillus flavus (strain ATCC 200026 / FGSC A1120 / NRRL 3357 / JCM 12722 / SRRC 167) OX=332952 GN=omtB PE=3 SV=1
chromosome.1.1141	287	-	-	-	-	-	CEJ55583.1 hypothetical protein PMG11_01834 [Penicillium brasilianum]	-
chromosome.1.1142	554	-	-	-	GO:0005525(GTP binding)	K14537 NUG2, GNL2; nuclear GTP-binding protein	OKP00491.1 Nucleolar GTP-binding protein 2 [Penicillium subrubescens]	Nucleolar GTP-binding protein 2 OS=Neurospora crassa (strain ATCC 24698 / 74-OR23-1A / CBS 708.71 / DSM 1257 / FGSC 987) OX=367110 GN=nog-2 PE=3 SV=1
chromosome.1.1143	689	KOG0032, Signal transduction mechanisms	GO:0006468(protein phosphorylation)	-	GO:0004672(protein kinase activity),GO:0005524(ATP binding)	-	OKP00490.1 hypothetical protein PENSUB_7947 [Penicillium subrubescens]	Probable serine/threonine-protein kinase iksA OS=Dictyostelium discoideum OX=44689 GN=iksA PE=3 SV=1
chromosome.1.1144	604	-	-	-	-	K17560 URI1; unconventional prefoldin RPB5 interactor 1	CEJ55580.1 hypothetical protein PMG11_01831 [Penicillium brasilianum]	-
chromosome.1.1145	376	KOG3800, Posttranslational modification, protein turnover, chaperones	GO:0006289(nucleotide-excision repair),GO:0045737(positive regulation of cyclin-dependent protein serine/threonine kinase activity)	GO:0005675(transcription factor TFIIH holo complex)	GO:0061575(cyclin-dependent protein serine/threonine kinase activator activity)	K10842 MNAT1; CDK-activating kinase assembly factor MAT1	EPS30560.1 hypothetical protein PDE_05512 [Penicillium oxalicum 114-2]	RNA polymerase II transcription factor B subunit 3 OS=Yarrowia lipolytica (strain CLIB 122 / E 150) OX=284591 GN=TFB3 PE=3 SV=1
chromosome.1.1146	956	-	-	-	GO:0008017(microtubule binding)	-	OKP00487.1 hypothetical protein PENSUB_7944 [Penicillium subrubescens]	Spindle pole body protein ppc89 OS=Schizosaccharomyces pombe (strain 972 / ATCC 24843) OX=284812 GN=ppc89 PE=1 SV=1
chromosome.1.1147	444	-	GO:0006351(transcription, DNA-templated)	GO:0005634(nucleus)	GO:0003677(DNA binding),GO:0008270(zinc ion binding)	-	OOQ83953.1 hypothetical protein PEBR_32618 [Penicillium brasilianum]	Uncharacterized transcriptional regulatory protein C1327.01c OS=Schizosaccharomyces pombe (strain 972 / ATCC 24843) OX=284812 GN=SPAC1327.01c PE=1 SV=2
chromosome.1.1148	454	KOG0139, Lipid transport and metabolism	GO:0055114(oxidation-reduction process)	-	GO:0016627(oxidoreductase activity, acting on the CH-CH group of donors),GO:0050660(flavin adenine dinucleotide binding)	-	CEJ61259.1 Putative Acyl-CoA dehydrogenase [Penicillium brasilianum]	Acyl-CoA dehydrogenase OS=Bacillus subtilis (strain 168) OX=224308 GN=mmgC PE=1 SV=3
chromosome.1.1149	553	KOG1286, Amino acid transport and metabolism	GO:0055085(transmembrane transport),GO:0006865(amino acid transport)	GO:0016020(membrane),GO:0016021(integral component of membrane)	GO:0022857(transmembrane transporter activity)	K16261 YAT; yeast amino acid transporter	OKO98012.1 Arginine permease [Penicillium subrubescens]	Arginine permease CAN1 OS=Saccharomyces cerevisiae (strain ATCC 204508 / S288c) OX=559292 GN=CAN1 PE=1 SV=2
chromosome.1.115	449	-	-	-	GO:0005515(protein binding)	-	CEJ56655.1 Putative Function: CD2BP of H. sapiens binds a cytoplamic region of CD2 [Penicillium brasilianum]	LIN1-like protein OS=Schizosaccharomyces pombe (strain 972 / ATCC 24843) OX=284812 GN=SPBC83.09c PE=3 SV=1
chromosome.1.1150	608	-	GO:0055085(transmembrane transport)	GO:0016021(integral component of membrane)	-	-	OKO98010.1 hypothetical protein PENSUB_9590 [Penicillium subrubescens]	Major facilitator superfamily multidrug transporter mdrA OS=Neosartorya fumigata (strain ATCC MYA-4609 / Af293 / CBS 101355 / FGSC A1100) OX=330879 GN=mdrA PE=2 SV=1
chromosome.1.1151	400	-	-	GO:0016021(integral component of membrane)	-	-	CEJ61251.1 hypothetical protein PMG11_09788 [Penicillium brasilianum]	Probable lipid transporter atnI OS=Emericella nidulans (strain FGSC A4 / ATCC 38163 / CBS 112.46 / NRRL 194 / M139) OX=227321 GN=atnI PE=2 SV=1
chromosome.1.1152	709	KOG0523, Carbohydrate transport and metabolism	-	-	GO:0003824(catalytic activity)	K17100 DAS; dihydroxyacetone synthase [EC:2.2.1.3]	OOQ83941.1 Dihydroxyacetone synthase [Penicillium brasilianum]	Dihydroxyacetone synthase OS=Candida boidinii OX=5477 GN=DAS1 PE=1 SV=3
chromosome.1.1153	388	KOG0024, Secondary metabolites biosynthesis, transport and catabolism	GO:0055114(oxidation-reduction process)	-	GO:0016491(oxidoreductase activity)	K00008 SORD, gutB; L-iditol 2-dehydrogenase [EC:1.1.1.14]	CEJ61249.1 Putative Sorbitol dehydrogenase [Penicillium brasilianum]	L-arabinitol 4-dehydrogenase OS=Aspergillus oryzae OX=5062 GN=ladA PE=1 SV=1
chromosome.1.1154	518	-	-	-	-	-	CEJ61247.1 hypothetical protein PMG11_09783 [Penicillium brasilianum]	Transcription activator AMTR1 OS=Alternaria alternata OX=5599 GN=AMTR1 PE=2 SV=1
chromosome.1.1155	522	-	-	-	-	-	OKO98004.1 hypothetical protein PENSUB_9584 [Penicillium subrubescens]	-
chromosome.1.1156	509	-	-	-	GO:0016787(hydrolase activity),GO:0016810(hydrolase activity, acting on carbon-nitrogen (but not peptide) bonds)	-	OKO98001.1 hypothetical protein PENSUB_9581 [Penicillium subrubescens]	Uncharacterized protein C1F8.04c OS=Schizosaccharomyces pombe (strain 972 / ATCC 24843) OX=284812 GN=SPAC1F8.04c PE=3 SV=1
chromosome.1.1157	587	-	GO:0055085(transmembrane transport)	GO:0016020(membrane)	GO:0005215(transporter activity),GO:0022857(transmembrane transporter activity)	-	CEJ61242.1 Putative Remark: uapA of A. nidulans is a high-affinity [Penicillium brasilianum]	Uric acid-xanthine permease OS=Emericella nidulans (strain FGSC A4 / ATCC 38163 / CBS 112.46 / NRRL 194 / M139) OX=227321 GN=uapA PE=1 SV=3
chromosome.1.1158	447	-	GO:0055114(oxidation-reduction process)	-	GO:0016491(oxidoreductase activity)	K00306 PIPOX; sarcosine oxidase / L-pipecolate oxidase [EC:1.5.3.1 1.5.3.7]	OKO97999.1 L-pipecolate oxidase [Penicillium subrubescens]	L-pipecolate oxidase OS=Schizosaccharomyces pombe (strain 972 / ATCC 24843) OX=284812 GN=fap1 PE=1 SV=1
chromosome.1.1159	719	-	GO:0006355(regulation of transcription, DNA-templated),GO:0006351(transcription, DNA-templated)	GO:0005634(nucleus)	GO:0000981(DNA-binding transcription factor activity, RNA polymerase II-specific),GO:0008270(zinc ion binding),GO:0003677(DNA binding)	-	CEJ61240.1 hypothetical protein PMG11_09777 [Penicillium brasilianum]	Uncharacterized transcriptional regulatory protein PB24D3.01 OS=Schizosaccharomyces pombe (strain 972 / ATCC 24843) OX=284812 GN=SPAPB24D3.01 PE=3 SV=2
chromosome.1.116	391	-	GO:0006511(ubiquitin-dependent protein catabolic process)	-	-	K14016 UFD1; ubiquitin fusion degradation protein 1	CEJ56654.1 Putative Ubiquitin fusion degradation protein Ufd1 [Penicillium brasilianum]	Ubiquitin fusion degradation protein 1 OS=Schizosaccharomyces pombe (strain 972 / ATCC 24843) OX=284812 GN=ufd1 PE=2 SV=4
chromosome.1.1160	436	-	GO:0044237(cellular metabolic process),GO:0055114(oxidation-reduction process)	-	GO:0005506(iron ion binding),GO:0051537(2 iron, 2 sulfur cluster binding),GO:0016491(oxidoreductase activity)	-	OOQ83932.1 Rieske 2Fe-2S family protein [Penicillium brasilianum]	Choline monooxygenase, chloroplastic OS=Beta vulgaris OX=161934 GN=CMO PE=2 SV=1
chromosome.1.1161	697	-	GO:0006351(transcription, DNA-templated),GO:0006355(regulation of transcription, DNA-templated)	GO:0005634(nucleus)	GO:0003677(DNA binding),GO:0008270(zinc ion binding),GO:0000981(DNA-binding transcription factor activity, RNA polymerase II-specific)	-	OOQ83931.1 putative C6 transcription factor [Penicillium brasilianum]	Uncharacterized transcriptional regulatory protein PB1A11.04c OS=Schizosaccharomyces pombe (strain 972 / ATCC 24843) OX=284812 GN=SPAPB1A11.04c PE=3 SV=1
chromosome.1.1162	327	-	GO:0055114(oxidation-reduction process)	-	GO:0016491(oxidoreductase activity)	-	CEJ61237.1 Putative Iron/ascorbate family oxidoreductases [Penicillium brasilianum]	UPF0676 protein C1494.01 OS=Schizosaccharomyces pombe (strain 972 / ATCC 24843) OX=284812 GN=SPCC1494.01 PE=3 SV=2
chromosome.1.1163	723	-	GO:0006355(regulation of transcription, DNA-templated),GO:0006351(transcription, DNA-templated)	GO:0005634(nucleus)	GO:0000981(DNA-binding transcription factor activity, RNA polymerase II-specific),GO:0008270(zinc ion binding),GO:0003677(DNA binding)	-	OKO97994.1 hypothetical protein PENSUB_9574 [Penicillium subrubescens]	Activator of stress genes 1 OS=Saccharomyces cerevisiae (strain ATCC 204508 / S288c) OX=559292 GN=ASG1 PE=1 SV=1
chromosome.1.1164	516	-	GO:0055085(transmembrane transport)	GO:0016020(membrane)	GO:0022857(transmembrane transporter activity)	-	OOQ83928.1 putative choline transport protein [Penicillium brasilianum]	Amino-acid permease 2 OS=Neurospora crassa (strain ATCC 24698 / 74-OR23-1A / CBS 708.71 / DSM 1257 / FGSC 987) OX=367110 GN=aap-2 PE=2 SV=2
chromosome.1.1165	602	-	-	-	-	-	OOQ83927.1 hypothetical protein PEBR_32491 [Penicillium brasilianum]	-
chromosome.1.1166	598	-	GO:0055085(transmembrane transport)	GO:0016021(integral component of membrane)	-	-	OOQ83926.1 Siderophore iron transporter mirB [Penicillium brasilianum]	Siderophore iron transporter mirB OS=Emericella nidulans (strain FGSC A4 / ATCC 38163 / CBS 112.46 / NRRL 194 / M139) OX=227321 GN=mirB PE=3 SV=1
chromosome.1.1167	669	KOG1238, General function prediction only	GO:0055114(oxidation-reduction process)	-	GO:0016614(oxidoreductase activity, acting on CH-OH group of donors),GO:0050660(flavin adenine dinucleotide binding)	K00108 betA, CHDH; choline dehydrogenase [EC:1.1.99.1]	OOQ83924.1 putative choline dehydrogenase [Penicillium brasilianum]	Oxygen-dependent choline dehydrogenase OS=Ochrobactrum anthropi (strain ATCC 49188 / DSM 6882 / JCM 21032 / NBRC 15819 / NCTC 12168) OX=439375 GN=betA PE=3 SV=1
chromosome.1.1168	444	-	-	-	GO:0004601(peroxidase activity)	-	OOQ83922.1 oxidase [Penicillium brasilianum]	Dothistromin biosynthesis peroxidase dotB OS=Dothistroma septosporum (strain NZE10 / CBS 128990) OX=675120 GN=dotB PE=2 SV=1
chromosome.1.1169	546	KOG1286, Amino acid transport and metabolism	GO:0055085(transmembrane transport),GO:0006865(amino acid transport)	GO:0016020(membrane),GO:0016021(integral component of membrane)	GO:0022857(transmembrane transporter activity)	K16261 YAT; yeast amino acid transporter	OKO97987.1 Arginine permease [Penicillium subrubescens]	Arginine permease CAN1 OS=Saccharomyces cerevisiae (strain ATCC 204508 / S288c) OX=559292 GN=CAN1 PE=1 SV=2
chromosome.1.117	269	KOG2521, Function unknown	-	-	-	-	OKO97684.1 hypothetical protein PENSUB_9975 [Penicillium subrubescens]	Transmembrane protein 53 OS=Danio rerio OX=7955 GN=tmem53 PE=2 SV=1
chromosome.1.1170	530	KOG0156, Secondary metabolites biosynthesis, transport and catabolism	GO:0055114(oxidation-reduction process)	-	GO:0005506(iron ion binding),GO:0016705(oxidoreductase activity, acting on paired donors, with incorporation or reduction of molecular oxygen),GO:0020037(heme binding)	-	CEJ61227.1 hypothetical protein PMG11_09764 [Penicillium brasilianum]	O-methylsterigmatocystin oxidoreductase OS=Aspergillus flavus (strain ATCC MYA-384 / AF70) OX=1392242 GN=ordA PE=3 SV=1
chromosome.1.1171	442	KOG2504, Carbohydrate transport and metabolism	GO:0055085(transmembrane transport)	GO:0016021(integral component of membrane)	-	-	EPS29327.1 hypothetical protein PDE_04276 [Penicillium oxalicum 114-2]	MFS-type transporter dbaD OS=Emericella nidulans (strain FGSC A4 / ATCC 38163 / CBS 112.46 / NRRL 194 / M139) OX=227321 GN=dbaD PE=2 SV=1
chromosome.1.1172	510	-	GO:0055114(oxidation-reduction process)	-	GO:0050660(flavin adenine dinucleotide binding),GO:0071949(FAD binding),GO:0016491(oxidoreductase activity)	-	OKO97976.1 6-hydroxy-D-nicotine oxidase [Penicillium subrubescens]	FAD-linked oxidoreductase chyH OS=Penicillium rubens (strain ATCC 28089 / DSM 1075 / NRRL 1951 / Wisconsin 54-1255) OX=500485 GN=chyH PE=3 SV=1
chromosome.1.1173	409	-	-	-	-	-	OKO97975.1 hypothetical protein PENSUB_9555 [Penicillium subrubescens]	-
chromosome.1.1174	415	-	GO:0055085(transmembrane transport)	GO:0016021(integral component of membrane),GO:0016020(membrane)	GO:0022857(transmembrane transporter activity)	-	CEJ61725.1 Putative Myo-inositol transporter [Penicillium brasilianum]	Myo-inositol transporter 1 OS=Schizosaccharomyces pombe (strain 972 / ATCC 24843) OX=284812 GN=itr1 PE=3 SV=1
chromosome.1.1175	613	KOG0023, Secondary metabolites biosynthesis, transport and catabolism	GO:0055114(oxidation-reduction process)	-	GO:0016491(oxidoreductase activity)	-	OOQ83915.1 hypothetical protein PEBR_32424 [Penicillium brasilianum]	Probable formaldehyde dehydrogenase AdhA OS=Bacillus subtilis (strain 168) OX=224308 GN=adhA PE=2 SV=1
chromosome.1.1176	362	-	-	-	-	-	OKP15078.1 hypothetical protein PENSUB_3059 [Penicillium subrubescens]	-
chromosome.1.1177	885	-	-	-	-	-	OKP15075.1 Pheromone-regulated membrane protein 10 [Penicillium subrubescens]	Pheromone-regulated membrane protein 10 OS=Candida albicans (strain WO-1) OX=294748 GN=CAWG_05545 PE=3 SV=1
chromosome.1.1178	182	-	-	GO:0016021(integral component of membrane)	-	-	OOQ83913.1 benzodiazepine receptor family protein [Penicillium brasilianum]	Translocator protein homolog OS=Schizosaccharomyces pombe (strain 972 / ATCC 24843) OX=284812 GN=SPBC725.10 PE=3 SV=2
chromosome.1.1179	131	-	-	-	-	-	CEJ61217.1 hypothetical protein PMG11_09754 [Penicillium brasilianum]	Esterase alnB OS=Emericella nidulans (strain FGSC A4 / ATCC 38163 / CBS 112.46 / NRRL 194 / M139) OX=227321 GN=alnB PE=1 SV=1
chromosome.1.118	626	-	-	-	-	-	OKO97683.1 hypothetical protein PENSUB_9974 [Penicillium subrubescens]	-
chromosome.1.1180	388	KOG1202, Lipid transport and metabolism	-	-	GO:0031177(phosphopantetheine binding)	-	OKP15072.1 Lovastatin diketide synthase LovF [Penicillium subrubescens]	Reducing polyketide synthase PKS1 OS=Cochliobolus heterostrophus (strain C4 / ATCC 48331 / race T) OX=665024 GN=PKS1 PE=3 SV=1
chromosome.1.1181	303	-	-	-	-	-	OOQ89626.1 hypothetical protein PEBR_07672 [Penicillium brasilianum]	-
chromosome.1.1182	1419	KOG0065, Secondary metabolites biosynthesis, transport and catabolism	GO:0055085(transmembrane transport)	GO:0016020(membrane),GO:0016021(integral component of membrane)	GO:0005524(ATP binding),GO:0016887(ATPase activity),GO:0042626(ATPase activity, coupled to transmembrane movement of substances)	-	OOQ89625.1 ABC transporter ATP-binding protein/permease PDR18 [Penicillium brasilianum]	ABC multidrug transporter atrF OS=Neosartorya fumigata (strain ATCC MYA-4609 / Af293 / CBS 101355 / FGSC A1100) OX=330879 GN=atrF PE=2 SV=1
chromosome.1.1183	480	KOG2504, Carbohydrate transport and metabolism	GO:0055085(transmembrane transport)	GO:0016021(integral component of membrane)	-	-	CEJ61210.1 hypothetical protein PMG11_09747 [Penicillium brasilianum]	Riboflavin transporter MCH5 OS=Saccharomyces cerevisiae (strain ATCC 204508 / S288c) OX=559292 GN=MCH5 PE=1 SV=2
chromosome.1.1184	102	-	GO:0032780(negative regulation of ATPase activity)	GO:0005739(mitochondrion)	GO:0042030(ATPase inhibitor activity)	K22255 ATPIF1; ATPase inhibitor, mitochondrial	CEJ61209.1 hypothetical protein PMG11_09746 [Penicillium brasilianum]	-
chromosome.1.1185	511	-	GO:0055085(transmembrane transport)	GO:0016021(integral component of membrane)	-	-	CEJ61208.1 Putative MFS transporter [Penicillium brasilianum]	Uncharacterized transporter C1683.12 OS=Schizosaccharomyces pombe (strain 972 / ATCC 24843) OX=284812 GN=SPBC1683.12 PE=3 SV=1
chromosome.1.1187	611	-	GO:0006355(regulation of transcription, DNA-templated)	GO:0005634(nucleus)	GO:0000981(DNA-binding transcription factor activity, RNA polymerase II-specific),GO:0008270(zinc ion binding)	-	OKP15064.1 hypothetical protein PENSUB_3045 [Penicillium subrubescens]	Uncharacterized protein AN5342 OS=Emericella nidulans (strain FGSC A4 / ATCC 38163 / CBS 112.46 / NRRL 194 / M139) OX=227321 GN=AN5342 PE=1 SV=1
chromosome.1.1188	277	-	-	-	GO:0016787(hydrolase activity)	-	CEJ61205.1 Putative Secreted lipase [Penicillium brasilianum]	Triacylglycerol lipase OS=Burkholderia glumae OX=337 GN=lip PE=1 SV=1
chromosome.1.1189	741	-	-	-	-	-	OKP15061.1 hypothetical protein PENSUB_3042 [Penicillium subrubescens]	-
chromosome.1.119	1216	-	GO:0006351(transcription, DNA-templated)	-	GO:0003677(DNA binding),GO:0003899(DNA-directed 5'-3' RNA polymerase activity),GO:0032549(ribonucleoside binding)	K03021 RPC2, POLR3B; DNA-directed RNA polymerase III subunit RPC2 [EC:2.7.7.6]	CEJ56651.1 Putative DNA-directed RNA polymerase [Penicillium brasilianum]	DNA-directed RNA polymerase III subunit RPC2 OS=Schizosaccharomyces pombe (strain 972 / ATCC 24843) OX=284812 GN=rpc2 PE=2 SV=1
chromosome.1.1190	667	-	GO:0009308(amine metabolic process),GO:0055114(oxidation-reduction process)	-	GO:0005507(copper ion binding),GO:0008131(primary amine oxidase activity),GO:0048038(quinone binding)	K00276 AOC3, AOC2, tynA; primary-amine oxidase [EC:1.4.3.21]	OKP15055.1 Copper amine oxidase 1 [Penicillium subrubescens]	Copper amine oxidase 1 OS=Aspergillus niger OX=5061 GN=AO-I PE=1 SV=2
chromosome.1.1191	471	-	-	-	-	-	OKP15056.1 Allergen Asp f 4 [Penicillium subrubescens]	Allergen Asp f 4 OS=Neosartorya fumigata (strain ATCC MYA-4609 / Af293 / CBS 101355 / FGSC A1100) OX=330879 GN=AFUA_2G03830 PE=1 SV=2
chromosome.1.1192	232	-	-	-	-	-	CEJ61199.1 hypothetical protein PMG11_09737 [Penicillium brasilianum]	-
chromosome.1.1193	290	-	-	-	-	-	OKP15058.1 Meiotically up-regulated gene 14 protein [Penicillium subrubescens]	Meiotically up-regulated gene 14 protein OS=Schizosaccharomyces pombe (strain 972 / ATCC 24843) OX=284812 GN=mug14 PE=1 SV=1
chromosome.1.1194	421	-	-	-	-	-	OOQ89618.1 proteinase [Penicillium brasilianum]	Putative hydrolase Mb2248c OS=Mycobacterium bovis (strain ATCC BAA-935 / AF2122/97) OX=233413 GN=BQ2027_MB2248C PE=3 SV=1
chromosome.1.1195	139	-	-	-	-	-	-	-
chromosome.1.1196	137	-	GO:0006631(fatty acid metabolic process)	-	GO:0050151(oleate hydratase activity),GO:0071949(FAD binding)	K10254 ohyA, sph; oleate hydratase [EC:4.2.1.53]	OQE89344.1 hypothetical protein PENNAL_c0014G03082 [Penicillium nalgiovense]	-
chromosome.1.1197	392	-	-	-	-	-	OQD77688.1 hypothetical protein PENDEC_c002G03702 [Penicillium decumbens]	-
chromosome.1.1198	759	-	-	-	GO:0008484(sulfuric ester hydrolase activity),GO:0003824(catalytic activity)	-	OQD77564.1 hypothetical protein PENDEC_c002G06834 [Penicillium decumbens]	-
chromosome.1.1199	168	-	-	-	GO:0003824(catalytic activity)	-	CEJ61196.1 hypothetical protein PMG11_09734 [Penicillium brasilianum]	Uncharacterized isochorismatase family protein YwoC OS=Bacillus subtilis (strain 168) OX=224308 GN=ywoC PE=3 SV=2
chromosome.1.12	383	KOG0133, Replication, recombination and repair; Signal transduction mechanisms	-	-	-	K01669 phrB; deoxyribodipyrimidine photo-lyase [EC:4.1.99.3]	CEJ56773.1 Putative Deoxyribodipyrimidine photo-lyase [Penicillium brasilianum]	Deoxyribodipyrimidine photo-lyase OS=Neurospora crassa (strain ATCC 24698 / 74-OR23-1A / CBS 708.71 / DSM 1257 / FGSC 987) OX=367110 GN=phr PE=3 SV=2
chromosome.1.120	1011	-	-	-	GO:0003723(RNA binding)	-	OOQ91635.1 RNA-binding protein [Penicillium brasilianum]	Pumilio domain-containing protein C6G9.14 OS=Schizosaccharomyces pombe (strain 972 / ATCC 24843) OX=284812 GN=SPAC6G9.14 PE=4 SV=1
chromosome.1.1201	233	-	-	-	-	-	OOQ89610.1 hypothetical protein PEBR_07606 [Penicillium brasilianum]	Uncharacterized protein YDR391C OS=Saccharomyces cerevisiae (strain ATCC 204508 / S288c) OX=559292 GN=YDR391C PE=1 SV=1
chromosome.1.1202	387	-	GO:0006351(transcription, DNA-templated)	GO:0005634(nucleus)	GO:0003677(DNA binding),GO:0008270(zinc ion binding)	-	EXL41336.1 hypothetical protein FOCG_16148 [Fusarium oxysporum f. sp. radicis-lycopersici 26381]	Uncharacterized transcriptional regulatory protein C530.05 OS=Schizosaccharomyces pombe (strain 972 / ATCC 24843) OX=284812 GN=SPBC530.05 PE=3 SV=2
chromosome.1.1203	519	KOG1285, Secondary metabolites biosynthesis, transport and catabolism	GO:0055114(oxidation-reduction process)	-	GO:0016702(oxidoreductase activity, acting on single donors with incorporation of molecular oxygen, incorporation of two atoms of oxygen)	-	OOO06497.1 Carotenoid oxygenase [Aspergillus oryzae]	Lignostilbene-alpha,beta-dioxygenase isozyme I OS=Sphingomonas paucimobilis OX=13689 PE=1 SV=1
chromosome.1.1204	726	-	GO:0006355(regulation of transcription, DNA-templated),GO:0006351(transcription, DNA-templated)	GO:0005634(nucleus)	GO:0000981(DNA-binding transcription factor activity, RNA polymerase II-specific),GO:0008270(zinc ion binding),GO:0003677(DNA binding)	-	OOQ89608.1 hypothetical protein PEBR_07587 [Penicillium brasilianum]	-
chromosome.1.1205	761	-	GO:0017196(N-terminal peptidyl-methionine acetylation)	GO:0031417(NatC complex)	-	K20823 NAA35, MAK10; N-alpha-acetyltransferase 35, NatC auxiliary subunit	OKP10785.1 N-alpha-acetyltransferase 35, NatC auxiliary subunit [Penicillium subrubescens]	N-alpha-acetyltransferase 35, NatC auxiliary subunit OS=Schizosaccharomyces pombe (strain 972 / ATCC 24843) OX=284812 GN=mak10 PE=3 SV=1
chromosome.1.1206	73	KOG3495, Energy production and conversion	GO:0015986(ATP synthesis coupled proton transport)	GO:0000275(mitochondrial proton-transporting ATP synthase complex, catalytic core F(1))	GO:0046933(proton-transporting ATP synthase activity, rotational mechanism)	K02135 ATPeF1E, ATP5E, ATP15; F-type H+-transporting ATPase subunit epsilon	OKP10786.1 hypothetical protein PENSUB_3606 [Penicillium subrubescens]	ATP synthase subunit epsilon, mitochondrial OS=Pichia angusta OX=870730 GN=ATP15 PE=1 SV=1
chromosome.1.1207	424	-	-	-	-	-	CEJ61187.1 hypothetical protein PMG11_09725 [Penicillium brasilianum]	-
chromosome.1.1208	587	KOG0356, Posttranslational modification, protein turnover, chaperones	GO:0042026(protein refolding)	GO:0005737(cytoplasm)	GO:0005524(ATP binding)	K04077 groEL, HSPD1; chaperonin GroEL	OKP10788.1 Heat shock protein 60 [Penicillium subrubescens]	Heat shock protein 60 OS=Emericella nidulans (strain FGSC A4 / ATCC 38163 / CBS 112.46 / NRRL 194 / M139) OX=227321 GN=hsp60 PE=1 SV=1
chromosome.1.1209	1023	KOG0519, Signal transduction mechanisms	GO:0007165(signal transduction),GO:0000160(phosphorelay signal transduction system),GO:0016310(phosphorylation)	GO:0016021(integral component of membrane)	GO:0000155(phosphorelay sensor kinase activity),GO:0016772(transferase activity, transferring phosphorus-containing groups)	-	OOQ89604.1 hypothetical protein PEBR_07572 [Penicillium brasilianum]	Histidine protein kinase NIK1 OS=Candida albicans (strain SC5314 / ATCC MYA-2876) OX=237561 GN=NIK1 PE=1 SV=3
chromosome.1.121	531	-	GO:0006260(DNA replication)	GO:0000808(origin recognition complex),GO:0005634(nucleus)	-	K02607 ORC5; origin recognition complex subunit 5	OKO97680.1 Origin recognition complex subunit 5 [Penicillium subrubescens]	Origin recognition complex subunit 5 OS=Schizosaccharomyces pombe (strain 972 / ATCC 24843) OX=284812 GN=orc5 PE=1 SV=2
chromosome.1.1210	1174	KOG2029, Function unknown	GO:0030001(metal ion transport),GO:0055085(transmembrane transport)	GO:0016020(membrane)	GO:0046873(metal ion transmembrane transporter activity)	-	CEJ61184.1 hypothetical protein PMG11_09722 [Penicillium brasilianum]	Protein SERAC1 OS=Bos taurus OX=9913 GN=SERAC1 PE=2 SV=1
chromosome.1.1211	453	KOG0761, Energy production and conversion	-	-	-	K15119 SLC25A39_40; solute carrier family 25, member 39/40	OKP10793.1 Mitochondrial carrier protein MTM1 [Penicillium subrubescens]	Solute carrier family 25 member 40 OS=Xenopus laevis OX=8355 GN=slc25a40 PE=2 SV=1
chromosome.1.1212	541	-	-	-	GO:0005515(protein binding)	K10295 FBXO9; F-box protein 9	CEJ61182.1 hypothetical protein PMG11_09720 [Penicillium brasilianum]	F-box protein pof7 OS=Schizosaccharomyces pombe (strain 972 / ATCC 24843) OX=284812 GN=pof7 PE=1 SV=2
chromosome.1.1213	458	KOG1303, Amino acid transport and metabolism	-	-	-	-	CEJ61180.1 hypothetical protein PMG11_09719 [Penicillium brasilianum]	N amino acid transport system protein OS=Neurospora crassa (strain ATCC 24698 / 74-OR23-1A / CBS 708.71 / DSM 1257 / FGSC 987) OX=367110 GN=mtr PE=3 SV=2
chromosome.1.1214	267	-	-	-	-	-	OKP10042.1 hypothetical protein PENSUB_4507 [Penicillium subrubescens]	-
chromosome.1.1215	600	-	-	-	-	-	CEJ61179.1 hypothetical protein PMG11_09718 [Penicillium brasilianum]	Phototropin-1B OS=Oryza sativa subsp. japonica OX=39947 GN=PHOT1B PE=1 SV=2
chromosome.1.1216	826	-	-	-	GO:0004386(helicase activity)	K14781 DHR2; ATP-dependent RNA helicase DHR2 [EC:3.6.4.13]	CEJ61178.1 Putative ATP-dependent RNA helicase [Penicillium brasilianum]	Probable ATP-dependent RNA helicase prh1 OS=Schizosaccharomyces pombe (strain 972 / ATCC 24843) OX=284812 GN=prh1 PE=3 SV=2
chromosome.1.1217	839	KOG0504, General function prediction only	-	-	GO:0005515(protein binding)	-	KLJ05610.1 hypothetical protein EMPG_10906 [Emmonsia parva UAMH 139]	Serine/threonine-protein phosphatase 6 regulatory ankyrin repeat subunit A OS=Mus musculus OX=10090 GN=Ankrd28 PE=1 SV=1
chromosome.1.1218	215	-	-	-	-	-	KOS44246.1 hypothetical protein ACN38_g4850 [Penicillium nordicum]	-
chromosome.1.1219	591	-	-	-	-	-	CEJ61172.1 hypothetical protein PMG11_09712 [Penicillium brasilianum]	-
chromosome.1.122	468	-	-	-	GO:0005515(protein binding)	-	CEJ56648.1 hypothetical protein PMG11_02849 [Penicillium brasilianum]	WD repeat-containing protein 21 OS=Schizosaccharomyces pombe (strain 972 / ATCC 24843) OX=284812 GN=wdr21 PE=1 SV=1
chromosome.1.1220	653	-	GO:0006351(transcription, DNA-templated)	GO:0005634(nucleus)	GO:0003677(DNA binding),GO:0008270(zinc ion binding)	-	RJE21090.1 hypothetical protein PHISCL_06577 [Aspergillus sclerotialis]	-
chromosome.1.1221	162	-	GO:0055114(oxidation-reduction process)	-	GO:0016491(oxidoreductase activity)	K06912 tfdA; alpha-ketoglutarate-dependent 2,4-dichlorophenoxyacetate dioxygenase [EC:1.14.11.-]	OKO92613.1 Alpha-ketoglutarate-dependent 2,4-dichlorophenoxyacetate dioxygenase [Penicillium subrubescens]	Alpha-ketoglutarate-dependent 2,4-dichlorophenoxyacetate dioxygenase OS=Burkholderia sp. (strain RASC) OX=69003 GN=tfdA PE=3 SV=1
chromosome.1.1222	555	KOG1399, Secondary metabolites biosynthesis, transport and catabolism	GO:0055114(oxidation-reduction process)	-	GO:0004499(N,N-dimethylaniline monooxygenase activity),GO:0050660(flavin adenine dinucleotide binding),GO:0050661(NADP binding)	-	CEJ61168.1 hypothetical protein PMG11_09708 [Penicillium brasilianum]	2-oxo-Delta(3)-4,5,5-trimethylcyclopentenylacetyl-CoA monooxygenase OS=Pseudomonas putida OX=303 GN=otemo PE=1 SV=1
chromosome.1.1223	243	KOG0725, General function prediction only	-	-	-	-	CEJ61167.1 Putative Dehydrogenases with different specificities [Penicillium brasilianum]	Levodione reductase OS=Leifsonia aquatica OX=144185 GN=lvr PE=1 SV=1
chromosome.1.1224	272	KOG1200, Lipid transport and metabolism	-	-	-	-	OOQ89583.1 putative oxidoreductase [Penicillium brasilianum]	3-oxoacyl-[acyl-carrier-protein] reductase FabG OS=Thermotoga maritima (strain ATCC 43589 / MSB8 / DSM 3109 / JCM 10099) OX=243274 GN=fabG PE=3 SV=1
chromosome.1.1225	387	-	GO:0055114(oxidation-reduction process)	-	GO:0004601(peroxidase activity),GO:0020037(heme binding)	K07223 yfeX; porphyrinogen peroxidase [EC:1.11.1.-]	CEJ61164.1 Putative Dyp-type peroxidase family [Penicillium brasilianum]	Dye-decolorizing peroxidase YfeX OS=Escherichia coli O157:H7 OX=83334 GN=yfeX PE=1 SV=2
chromosome.1.1226	391	-	GO:0055114(oxidation-reduction process)	-	GO:0016491(oxidoreductase activity)	-	OKP10806.1 Clavaminate synthase-like protein [Penicillium subrubescens]	Clavaminate synthase-like protein At3g21360 OS=Arabidopsis thaliana OX=3702 GN=At3g21360 PE=1 SV=1
chromosome.1.1227	417	-	GO:0055085(transmembrane transport)	GO:0016021(integral component of membrane)	-	-	OOQ89580.1 hypothetical protein PEBR_07478 [Penicillium brasilianum]	Uncharacterized membrane protein C6F6.04c OS=Schizosaccharomyces pombe (strain 972 / ATCC 24843) OX=284812 GN=SPAC6F6.04c PE=4 SV=1
chromosome.1.1228	527	-	GO:0055085(transmembrane transport)	GO:0016020(membrane)	GO:0022857(transmembrane transporter activity)	K16261 YAT; yeast amino acid transporter	OOQ89579.1 hypothetical protein PEBR_07469 [Penicillium brasilianum]	Uncharacterized amino-acid permease C965.11c OS=Schizosaccharomyces pombe (strain 972 / ATCC 24843) OX=284812 GN=SPCC965.11c PE=3 SV=1
chromosome.1.1229	92	-	-	-	-	-	XP_022488269.1 hypothetical protein PENARI_c009G00663 [Penicillium arizonense]	-
chromosome.1.123	922	KOG0205, Inorganic ion transport and metabolism	GO:0120029(proton export across plasma membrane)	GO:0016021(integral component of membrane)	GO:0008553(proton-exporting ATPase activity, phosphorylative mechanism),GO:0000166(nucleotide binding)	K01535 PMA1, PMA2; H+-transporting ATPase [EC:7.1.2.1]	OOQ91638.1 Plasma membrane ATPase [Penicillium brasilianum]	Plasma membrane ATPase OS=Neurospora crassa (strain ATCC 24698 / 74-OR23-1A / CBS 708.71 / DSM 1257 / FGSC 987) OX=367110 GN=pma-1 PE=1 SV=1
chromosome.1.1230	223	-	GO:0006412(translation)	GO:0005622(intracellular),GO:0005840(ribosome)	GO:0003735(structural constituent of ribosome)	K02866 RP-L10e, RPL10; large subunit ribosomal protein L10e	CEJ61159.1 Putative 60S ribosomal protein L10 [Penicillium brasilianum]	60S ribosomal protein L10-A OS=Schizosaccharomyces pombe (strain 972 / ATCC 24843) OX=284812 GN=rpl1001 PE=2 SV=2
chromosome.1.1231	126	-	GO:0006412(translation)	GO:0005622(intracellular),GO:0005840(ribosome)	GO:0003735(structural constituent of ribosome)	K02908 RP-L30e, RPL30; large subunit ribosomal protein L30e	OKP10812.1 60S ribosomal protein L30 [Penicillium subrubescens]	60S ribosomal protein L30 OS=Neurospora crassa (strain ATCC 24698 / 74-OR23-1A / CBS 708.71 / DSM 1257 / FGSC 987) OX=367110 GN=rpl-30 PE=3 SV=1
chromosome.1.1232	641	-	-	-	-	-	OKP10813.1 hypothetical protein PENSUB_3633 [Penicillium subrubescens]	-
chromosome.1.1233	201	-	-	-	-	K20472 COPZ, RET3; coatomer subunit zeta	OKP10814.1 hypothetical protein PENSUB_3634 [Penicillium subrubescens]	Probable coatomer subunit zeta OS=Schizosaccharomyces pombe (strain 972 / ATCC 24843) OX=284812 GN=ret3 PE=3 SV=1
chromosome.1.1234	1111	KOG2030, General function prediction only	-	-	-	-	OOQ86950.1 hypothetical protein PEBR_19301 [Penicillium brasilianum]	Nuclear export mediator factor Nemf OS=Mus musculus OX=10090 GN=Nemf PE=1 SV=2
chromosome.1.1235	436	-	-	-	GO:0003725(double-stranded RNA binding)	K07566 tsaC, rimN, SUA5; L-threonylcarbamoyladenylate synthase [EC:2.7.7.87]	OOQ86951.1 protein SUA5 [Penicillium brasilianum]	Threonylcarbamoyl-AMP synthase OS=Schizosaccharomyces pombe (strain 972 / ATCC 24843) OX=284812 GN=sua5 PE=3 SV=1
chromosome.1.1236	356	-	GO:0006146(adenine catabolic process)	-	GO:0000034(adenine deaminase activity),GO:0019239(deaminase activity)	K01488 add, ADA; adenosine deaminase [EC:3.5.4.4]	OKP10817.1 Adenine deaminase [Penicillium subrubescens]	Adenine deaminase OS=Neosartorya fumigata (strain ATCC MYA-4609 / Af293 / CBS 101355 / FGSC A1100) OX=330879 GN=aah1 PE=3 SV=1
chromosome.1.1237	262	KOG3196, Energy production and conversion	GO:0055114(oxidation-reduction process)	-	GO:0016491(oxidoreductase activity)	K03943 NDUFV2; NADH dehydrogenase (ubiquinone) flavoprotein 2 [EC:7.1.1.2 1.6.99.3]	OKP10819.1 NADH-ubiquinone oxidoreductase 24 kDa subunit, mitochondrial [Penicillium subrubescens]	NADH-ubiquinone oxidoreductase 24 kDa subunit, mitochondrial OS=Neurospora crassa (strain ATCC 24698 / 74-OR23-1A / CBS 708.71 / DSM 1257 / FGSC 987) OX=367110 GN=nuo-24 PE=2 SV=1
chromosome.1.1238	2378	KOG0298, Replication, recombination and repair	-	-	GO:0008168(methyltransferase activity),GO:0005524(ATP binding)	-	OOQ86957.1 hypothetical protein PEBR_19326 [Penicillium brasilianum]	-
chromosome.1.1239	315	KOG0108, RNA processing and modification	GO:0031124(mRNA 3'-end processing)	-	GO:0003676(nucleic acid binding)	K14407 CSTF2, RNA15; cleavage stimulation factor subunit 2	CEJ61131.1 Putative Polyadenylation factor subunit CstF64 [Penicillium brasilianum]	Cleavage stimulation factor subunit 2 OS=Bos taurus OX=9913 GN=CSTF2 PE=2 SV=1
chromosome.1.124	232	-	-	-	GO:0016407(acetyltransferase activity)	-	CEJ56646.1 Putative Nodulation protein L [Penicillium brasilianum]	Putative acetyltransferase C18B11.09c OS=Schizosaccharomyces pombe (strain 972 / ATCC 24843) OX=284812 GN=SPAC18B11.09c PE=3 SV=2
chromosome.1.1240	305	KOG3090, Posttranslational modification, protein turnover, chaperones	-	GO:0016020(membrane)	-	K17081 PHB2; prohibitin 2	CEJ61130.1 Putative Prohibitin [Penicillium brasilianum]	Prohibitin-2 OS=Saccharomyces cerevisiae (strain ATCC 204508 / S288c) OX=559292 GN=PHB2 PE=1 SV=2
chromosome.1.1241	416	-	-	-	GO:0016274(protein-arginine N-methyltransferase activity)	K18477 RMT2; type IV protein arginine methyltransferase [EC:2.1.1.322]	OKP10823.1 Protein arginine N-methyltransferase 2 [Penicillium subrubescens]	Protein arginine N-methyltransferase 2 OS=Emericella nidulans (strain FGSC A4 / ATCC 38163 / CBS 112.46 / NRRL 194 / M139) OX=227321 GN=rmt2 PE=3 SV=1
chromosome.1.1242	1208	KOG1134, General function prediction only	-	GO:0016020(membrane)	-	K21989 TMEM63; calcium permeable stress-gated cation channel	CEJ61127.1 Putative DUF221 domain protein [Penicillium brasilianum]	Uncharacterized protein RSN1 OS=Saccharomyces cerevisiae (strain ATCC 204508 / S288c) OX=559292 GN=RSN1 PE=1 SV=1
chromosome.1.1243	995	KOG0478, Replication, recombination and repair	GO:0006270(DNA replication initiation)	GO:0042555(MCM complex)	GO:0003677(DNA binding),GO:0003678(DNA helicase activity),GO:0005524(ATP binding)	K02212 MCM4, CDC54; DNA replication licensing factor MCM4 [EC:3.6.4.12]	CEJ61126.1 Putative DNA replication licensing factor MCM4 [Penicillium brasilianum]	DNA replication licensing factor mcm4 OS=Schizosaccharomyces pombe (strain 972 / ATCC 24843) OX=284812 GN=mcm4 PE=1 SV=2
chromosome.1.1244	803	-	-	-	-	-	CEJ61125.1 Putative Protein involved in vacuolar polyphosphate accumulation, contains SPX domain protein [Penicillium brasilianum]	Vacuolar transporter chaperone 4 OS=Schizosaccharomyces pombe (strain 972 / ATCC 24843) OX=284812 GN=vtc4 PE=1 SV=2
chromosome.1.1245	399	-	-	-	-	-	OOQ86966.1 hypothetical protein PEBR_19375 [Penicillium brasilianum]	-
chromosome.1.1246	181	-	-	-	-	-	-	-
chromosome.1.1247	85	-	-	-	-	-	CEJ61120.1 hypothetical protein PMG11_09662 [Penicillium brasilianum]	-
chromosome.1.1248	375	-	-	-	-	-	OKP10840.1 hypothetical protein PENSUB_3660 [Penicillium subrubescens]	-
chromosome.1.1249	730	-	GO:0006508(proteolysis)	-	GO:0008236(serine-type peptidase activity)	-	CEJ61117.1 Putative Dipeptidyl-peptidase 5 [Penicillium brasilianum]	Probable dipeptidyl-peptidase 5 OS=Aspergillus terreus (strain NIH 2624 / FGSC A1156) OX=341663 GN=dpp5 PE=3 SV=1
chromosome.1.125	325	-	-	-	-	-	OOQ91640.1 hypothetical protein PEBR_08916 [Penicillium brasilianum]	-
chromosome.1.1250	877	KOG0967, Replication, recombination and repair	GO:0006281(DNA repair),GO:0006310(DNA recombination),GO:0071897(DNA biosynthetic process)	-	GO:0003910(DNA ligase (ATP) activity),GO:0005524(ATP binding),GO:0003677(DNA binding)	K10747 LIG1; DNA ligase 1 [EC:6.5.1.1 6.5.1.6 6.5.1.7]	CEJ61116.1 Putative DNA ligase [Penicillium brasilianum]	DNA ligase 1 OS=Schizosaccharomyces pombe (strain 972 / ATCC 24843) OX=284812 GN=cdc17 PE=3 SV=1
chromosome.1.1251	1153	-	-	-	-	K20403 TTI1; TELO2-interacting protein 1	OKP10843.1 TEL2-interacting protein 1 [Penicillium subrubescens]	TEL2-interacting protein 1 OS=Schizosaccharomyces pombe (strain 972 / ATCC 24843) OX=284812 GN=tti1 PE=1 SV=1
chromosome.1.1252	603	-	GO:0006355(regulation of transcription, DNA-templated),GO:0006351(transcription, DNA-templated)	GO:0005634(nucleus)	GO:0000981(DNA-binding transcription factor activity, RNA polymerase II-specific),GO:0008270(zinc ion binding),GO:0003677(DNA binding)	-	CEJ61114.1 hypothetical protein PMG11_09656 [Penicillium brasilianum]	-
chromosome.1.1253	1217	-	GO:0055085(transmembrane transport)	GO:0016021(integral component of membrane)	GO:0005524(ATP binding),GO:0042626(ATPase activity, coupled to transmembrane movement of substances),GO:0016887(ATPase activity)	-	OOQ90770.1 lipid A export ATP-binding/permease protein msbA [Penicillium brasilianum]	ABC multidrug transporter E OS=Neosartorya fumigata (strain ATCC MYA-4609 / Af293 / CBS 101355 / FGSC A1100) OX=330879 GN=abcE PE=2 SV=1
chromosome.1.1254	138	-	-	-	-	-	KJK60133.1 SLAIN motif-containing family protein [Aspergillus parasiticus SU-1]	-
chromosome.1.1255	521	-	-	-	GO:0016791(phosphatase activity)	-	CEJ61112.1 Putative Multiple inositol polyphosphate phosphatase [Penicillium brasilianum]	3-phytase A OS=Thielavia heterothallica OX=78579 GN=PHYA PE=1 SV=1
chromosome.1.1256	266	-	-	-	-	-	CEJ61111.1 hypothetical protein PMG11_09653 [Penicillium brasilianum]	Outer spore wall protein RRT8 OS=Saccharomyces cerevisiae (strain ATCC 204508 / S288c) OX=559292 GN=RRT8 PE=1 SV=2
chromosome.1.1257	496	-	GO:0005975(carbohydrate metabolic process)	-	GO:0004650(polygalacturonase activity)	-	OKP10865.1 hypothetical protein PENSUB_3685 [Penicillium subrubescens]	Polygalacturonase OS=Chamaecyparis obtusa OX=13415 PE=1 SV=1
chromosome.1.1258	361	KOG0156, Secondary metabolites biosynthesis, transport and catabolism	GO:0055114(oxidation-reduction process)	-	GO:0005506(iron ion binding),GO:0016705(oxidoreductase activity, acting on paired donors, with incorporation or reduction of molecular oxygen),GO:0020037(heme binding)	-	XP_016596863.1 Cytochrome P450, E-class, group I [Penicillium expansum]	Pisatin demethylase OS=Fusarium solani subsp. pisi OX=70791 GN=PDA6-1 PE=3 SV=1
chromosome.1.1259	109	-	-	-	-	-	XP_022489145.1 hypothetical protein PENARI_c007G05941 [Penicillium arizonense]	-
chromosome.1.126	255	KOG3378, Energy production and conversion	GO:0055114(oxidation-reduction process)	-	GO:0016491(oxidoreductase activity)	-	OQE28329.1 hypothetical protein PENSTE_c003G03859 [Penicillium steckii]	Flavohemoprotein OS=Chromobacterium violaceum (strain ATCC 12472 / DSM 30191 / JCM 1249 / NBRC 12614 / NCIMB 9131 / NCTC 9757) OX=243365 GN=hmp PE=3 SV=1
chromosome.1.1260	464	KOG1285, Secondary metabolites biosynthesis, transport and catabolism	GO:0055114(oxidation-reduction process)	-	GO:0016702(oxidoreductase activity, acting on single donors with incorporation of molecular oxygen, incorporation of two atoms of oxygen)	K11159 K11159; carotenoid cleavage dioxygenase	OQE39141.1 hypothetical protein PENCOP_c007G03416 [Penicillium coprophilum]	Lignostilbene-alpha,beta-dioxygenase isozyme I OS=Sphingomonas paucimobilis OX=13689 PE=1 SV=1
chromosome.1.1261	320	-	-	-	GO:0016787(hydrolase activity)	-	OQE39024.1 hypothetical protein PENCOP_c007G05056 [Penicillium coprophilum]	Non-reducing polyketide synthase adrD OS=Penicillium roqueforti OX=5082 GN=adrD PE=3 SV=1
chromosome.1.1262	339	KOG4245, General function prediction only	-	-	GO:0016787(hydrolase activity)	K14333 DHBD; 2,3-dihydroxybenzoate decarboxylase [EC:4.1.1.46]	OQE39044.1 hypothetical protein PENCOP_c007G04586 [Penicillium coprophilum]	2,3-dihydroxybenzoate decarboxylase OS=Aspergillus oryzae (strain ATCC 42149 / RIB 40) OX=510516 GN=AO090005000447 PE=1 SV=2
chromosome.1.1263	539	KOG0254, General function prediction only	GO:0055085(transmembrane transport)	GO:0016021(integral component of membrane),GO:0016020(membrane)	GO:0022857(transmembrane transporter activity)	K08141 MAL; MFS transporter, SP family, general alpha glucoside:H+ symporter	OKP10867.1 Maltose permease MAL61 [Penicillium subrubescens]	Maltose permease MAL61 OS=Saccharomyces cerevisiae OX=4932 GN=MAL61 PE=3 SV=1
chromosome.1.1264	421	-	GO:0006413(translational initiation)	-	GO:0005515(protein binding),GO:0003743(translation initiation factor activity)	K03262 EIF5; translation initiation factor 5	CEJ61108.1 Putative Translation initiation factor 5 [Penicillium brasilianum]	Probable eukaryotic translation initiation factor 5 OS=Schizosaccharomyces pombe (strain 972 / ATCC 24843) OX=284812 GN=tif5 PE=3 SV=1
chromosome.1.1265	517	-	GO:0009228(thiamine biosynthetic process)	-	GO:0004417(hydroxyethylthiazole kinase activity),GO:0003824(catalytic activity),GO:0004789(thiamine-phosphate diphosphorylase activity)	K14154 THI6; thiamine-phosphate diphosphorylase / hydroxyethylthiazole kinase [EC:2.5.1.3 2.7.1.50]	CEJ61107.1 Putative Thiamine monophosphate synthase [Penicillium brasilianum]	Probable thiamine biosynthetic bifunctional enzyme OS=Schizosaccharomyces pombe (strain 972 / ATCC 24843) OX=284812 GN=thi4 PE=2 SV=1
chromosome.1.1266	147	-	-	-	-	-	CEJ61106.1 hypothetical protein PMG11_09648 [Penicillium brasilianum]	-
chromosome.1.1267	68	-	-	-	-	-	CEJ61105.1 hypothetical protein PMG11_09647 [Penicillium brasilianum]	-
chromosome.1.1268	534	-	-	-	-	-	CEJ61103.1 hypothetical protein PMG11_09646 [Penicillium brasilianum]	-
chromosome.1.1269	258	KOG3035, Lipid transport and metabolism	-	-	-	-	OKP10877.1 GDSL esterase/lipase [Penicillium subrubescens]	GDSL esterase/lipase At5g62930 OS=Arabidopsis thaliana OX=3702 GN=At5g62930 PE=2 SV=3
chromosome.1.127	284	KOG1502, Defense mechanisms	-	-	GO:0003824(catalytic activity),GO:0050662(coenzyme binding)	-	XP_025493459.1 NAD(P)-binding protein [Aspergillus uvarum CBS 121591]	Ketoreductase azaE OS=Aspergillus niger (strain ATCC 1015 / CBS 113.46 / FGSC A1144 / LSHB Ac4 / NCTC 3858a / NRRL 328 / USDA 3528.7) OX=380704 GN=azaE PE=2 SV=1
chromosome.1.1270	911	KOG0475, Inorganic ion transport and metabolism	GO:0006821(chloride transport),GO:0055085(transmembrane transport)	GO:0016020(membrane)	GO:0005247(voltage-gated chloride channel activity)	K05012 CLCN3_4_5; chloride channel 3/4/5	OOQ83271.1 putative voltage-gated chloride channel (ClcA) [Penicillium brasilianum]	H(+)/Cl(-) exchange transporter 3 OS=Oryctolagus cuniculus OX=9986 GN=CLCN3 PE=2 SV=3
chromosome.1.1271	362	-	-	-	-	-	CEJ61100.1 Putative Related to D-arabinitol 2-dehydrogenase [Penicillium brasilianum]	NADP-dependent mannitol dehydrogenase OS=Alternaria alternata OX=5599 PE=1 SV=2
chromosome.1.1272	305	KOG0725, General function prediction only	-	-	-	-	OKP10884.1 L-xylo-3-hexulose reductase [Penicillium subrubescens]	L-xylo-3-hexulose reductase OS=Hypocrea jecorina (strain QM6a) OX=431241 GN=lxr4 PE=1 SV=1
chromosome.1.1273	275	-	GO:0046654(tetrahydrofolate biosynthetic process),GO:0055114(oxidation-reduction process)	-	GO:0004146(dihydrofolate reductase activity)	K00287 DHFR, folA; dihydrofolate reductase [EC:1.5.1.3]	CEJ61099.1 hypothetical protein PMG11_09642 [Penicillium brasilianum]	Dihydrofolate reductase OS=Schizosaccharomyces pombe (strain 972 / ATCC 24843) OX=284812 GN=dfr1 PE=2 SV=2
chromosome.1.1274	332	-	-	-	-	-	XP_002844019.1 predicted protein [Microsporum canis CBS 113480]	-
chromosome.1.1275	123	-	GO:0006357(regulation of transcription by RNA polymerase II)	GO:0016592(mediator complex)	GO:0003712(transcription coregulator activity)	-	CEJ61098.1 hypothetical protein PMG11_09641 [Penicillium brasilianum]	Mediator of RNA polymerase II transcription subunit 22 OS=Yarrowia lipolytica (strain CLIB 122 / E 150) OX=284591 GN=SRB6 PE=3 SV=2
chromosome.1.1276	233	-	GO:0000398(mRNA splicing, via spliceosome)	GO:0005681(spliceosomal complex)	-	K12863 CWC15; protein CWC15	EPS29420.1 hypothetical protein PDE_04369 [Penicillium oxalicum 114-2]	Pre-mRNA-splicing factor cwc15 OS=Emericella nidulans (strain FGSC A4 / ATCC 38163 / CBS 112.46 / NRRL 194 / M139) OX=227321 GN=cwc15 PE=3 SV=1
chromosome.1.1277	292	-	GO:0006396(RNA processing)	GO:0000178(exosome (RNase complex))	-	K03678 RRP45, EXOSC9; exosome complex component RRP45	OKP10888.1 Exosome complex component rrp45 [Penicillium subrubescens]	Exosome complex component rrp45 OS=Schizosaccharomyces pombe (strain 972 / ATCC 24843) OX=284812 GN=rrp45 PE=3 SV=1
chromosome.1.1278	1364	-	GO:0015914(phospholipid transport)	GO:0016021(integral component of membrane)	GO:0000166(nucleotide binding),GO:0000287(magnesium ion binding),GO:0004012(phospholipid-translocating ATPase activity),GO:0005524(ATP binding)	K14802 DRS2, ATP8A; phospholipid-transporting ATPase [EC:7.6.2.1]	OOQ83291.1 putative phospholipid-transporting ATPase [Penicillium brasilianum]	Probable phospholipid-transporting ATPase C887.12 OS=Schizosaccharomyces pombe (strain 972 / ATCC 24843) OX=284812 GN=SPBC887.12 PE=3 SV=1
chromosome.1.1279	631	-	-	GO:0005634(nucleus)	GO:0003677(DNA binding),GO:0003887(DNA-directed DNA polymerase activity),GO:0034061(DNA polymerase activity)	K10981 POL4; DNA polymerase IV [EC:2.7.7.7]	OKP10890.1 DNA polymerase type-X family protein pol4 [Penicillium subrubescens]	DNA polymerase type-X family protein pol4 OS=Schizosaccharomyces pombe (strain 972 / ATCC 24843) OX=284812 GN=pol4 PE=3 SV=1
chromosome.1.128	233	-	-	-	-	-	OOQ91642.1 hypothetical protein PEBR_08921 [Penicillium brasilianum]	-
chromosome.1.1280	477	-	GO:0035444(nickel cation transmembrane transport)	GO:0016021(integral component of membrane)	GO:0015099(nickel cation transmembrane transporter activity),GO:0046872(metal ion binding)	K07241 nixA; high-affinity nickel-transport protein	OKP10891.1 High-affinity nickel transport protein nic1 [Penicillium subrubescens]	High-affinity nickel transport protein nic1 OS=Schizosaccharomyces pombe (strain 972 / ATCC 24843) OX=284812 GN=nic1 PE=3 SV=3
chromosome.1.1281	370	-	GO:0055114(oxidation-reduction process)	-	GO:0016491(oxidoreductase activity)	-	OKP10892.1 UPF0676 protein [Penicillium subrubescens]	UPF0676 protein C1494.01 OS=Schizosaccharomyces pombe (strain 972 / ATCC 24843) OX=284812 GN=SPCC1494.01 PE=3 SV=2
chromosome.1.1282	533	-	GO:0055085(transmembrane transport)	GO:0016021(integral component of membrane)	-	-	OOQ83295.1 putative pantothenate transporter [Penicillium brasilianum]	MFS transporter prlL OS=Fungal sp. (strain NRRL 50135) OX=1547289 GN=prlL PE=3 SV=1
chromosome.1.1283	515	-	-	-	GO:0005515(protein binding)	-	OKP10895.1 hypothetical protein PENSUB_3715 [Penicillium subrubescens]	-
chromosome.1.1284	528	-	-	-	-	-	OKP10897.1 hypothetical protein PENSUB_3717 [Penicillium subrubescens]	-
chromosome.1.1285	564	KOG1238, General function prediction only	GO:0055114(oxidation-reduction process)	-	GO:0016614(oxidoreductase activity, acting on CH-OH group of donors),GO:0050660(flavin adenine dinucleotide binding)	-	XP_026610582.1 hypothetical protein CDV56_101294 [Aspergillus thermomutatus]	Dehydrogenase patE OS=Aspergillus clavatus (strain ATCC 1007 / CBS 513.65 / DSM 816 / NCTC 3887 / NRRL 1) OX=344612 GN=patE PE=1 SV=1
chromosome.1.1286	516	-	GO:0009058(biosynthetic process),GO:0009396(folic acid-containing compound biosynthetic process)	-	GO:0005524(ATP binding),GO:0004326(tetrahydrofolylpolyglutamate synthase activity),GO:0016874(ligase activity)	-	CEJ61085.1 hypothetical protein PMG11_09628 [Penicillium brasilianum]	Folylpolyglutamate synthase OS=Neurospora crassa (strain ATCC 24698 / 74-OR23-1A / CBS 708.71 / DSM 1257 / FGSC 987) OX=367110 GN=met-6 PE=1 SV=2
chromosome.1.1287	232	-	-	-	-	K01091 gph; phosphoglycolate phosphatase [EC:3.1.3.18]	OKP10904.1 Phosphoglycolate phosphatase [Penicillium subrubescens]	Phosphoglycolate phosphatase OS=Vibrio parahaemolyticus serotype O3:K6 (strain RIMD 2210633) OX=223926 GN=gph PE=3 SV=1
chromosome.1.1288	361	-	-	-	-	-	OKP10907.1 hypothetical protein PENSUB_3727 [Penicillium subrubescens]	-
chromosome.1.1289	571	KOG1286, Amino acid transport and metabolism	GO:0006865(amino acid transport),GO:0055085(transmembrane transport)	GO:0016021(integral component of membrane),GO:0016020(membrane)	GO:0022857(transmembrane transporter activity)	K16261 YAT; yeast amino acid transporter	CEJ61079.1 Putative Dicarboxylic amino acid permease [Penicillium brasilianum]	Dicarboxylic amino acid permease OS=Saccharomyces cerevisiae (strain ATCC 204508 / S288c) OX=559292 GN=DIP5 PE=1 SV=1
chromosome.1.129	1283	KOG0998, Intracellular trafficking, secretion, and vesicular transport; Signal transduction mechanisms	-	-	GO:0005509(calcium ion binding),GO:0005515(protein binding)	K12472 EPS15; epidermal growth factor receptor substrate 15	CEJ56642.1 hypothetical protein PMG11_02843 [Penicillium brasilianum]	EH domain-containing and endocytosis protein 1 OS=Saccharomyces cerevisiae (strain ATCC 204508 / S288c) OX=559292 GN=EDE1 PE=1 SV=2
chromosome.1.1290	375	-	-	-	-	-	CEJ61078.1 hypothetical protein PMG11_09622 [Penicillium brasilianum]	-
chromosome.1.1291	535	KOG2650, Function unknown	GO:0006508(proteolysis)	-	GO:0004181(metallocarboxypeptidase activity),GO:0008270(zinc ion binding)	K08783 ECM14; extracellular matrix protein 14 [EC:3.4.17.-]	CEJ61077.1 hypothetical protein PMG11_09621 [Penicillium brasilianum]	Putative metallocarboxypeptidase ecm14 OS=Penicillium rubens (strain ATCC 28089 / DSM 1075 / NRRL 1951 / Wisconsin 54-1255) OX=500485 GN=ecm14 PE=3 SV=1
chromosome.1.1292	1412	-	GO:0032012(regulation of ARF protein signal transduction)	-	GO:0005086(ARF guanyl-nucleotide exchange factor activity)	-	OKP10912.1 Protein transport protein sec73 [Penicillium subrubescens]	Protein transport protein sec73 OS=Schizosaccharomyces pombe (strain 972 / ATCC 24843) OX=284812 GN=sec73 PE=3 SV=2
chromosome.1.1293	378	KOG3039, Function unknown	-	-	GO:0061630(ubiquitin protein ligase activity)	K13125 NOSIP; nitric oxide synthase-interacting protein	OKP10913.1 Nitric oxide synthase-interacting protein -like protein [Penicillium subrubescens]	E3 ubiquitin-protein ligase CSU1 OS=Arabidopsis thaliana OX=3702 GN=CSU1 PE=1 SV=1
chromosome.1.1294	335	KOG3721, Nucleotide transport and metabolism	-	-	GO:0003676(nucleic acid binding),GO:0016787(hydrolase activity),GO:0046872(metal ion binding)	K01173 ENDOG; endonuclease G, mitochondrial	CEJ61074.1 Putative Mitochondrial endonuclease [Penicillium brasilianum]	Mitochondrial nuclease OS=Saccharomyces cerevisiae (strain ATCC 204508 / S288c) OX=559292 GN=NUC1 PE=1 SV=1
chromosome.1.1295	519	KOG2474, Inorganic ion transport and metabolism	GO:0030001(metal ion transport),GO:0055085(transmembrane transport)	GO:0016020(membrane)	GO:0046873(metal ion transmembrane transporter activity)	K07238 TC.ZIP, zupT, ZRT3, ZIP2; zinc transporter, ZIP family	OOQ86062.1 putative ZIP metal ion transporter [Penicillium brasilianum]	Zinc-regulated transporter 3 OS=Saccharomyces cerevisiae (strain ATCC 204508 / S288c) OX=559292 GN=ZRT3 PE=1 SV=2
chromosome.1.1296	2603	-	-	-	GO:0005515(protein binding)	-	OOQ86061.1 NACHT domain protein [Penicillium brasilianum]	Uncharacterized PPE family protein PPE16 OS=Mycobacterium tuberculosis (strain ATCC 25618 / H37Rv) OX=83332 GN=PPE16 PE=3 SV=1
chromosome.1.1297	429	-	-	-	-	-	OKP10916.1 Ankyrin-3 [Penicillium subrubescens]	-
chromosome.1.1298	439	-	-	-	-	-	CEJ61069.1 hypothetical protein PMG11_09613 [Penicillium brasilianum]	Nuclear speckle splicing regulatory protein 1 homolog OS=Schizosaccharomyces pombe (strain 972 / ATCC 24843) OX=284812 GN=SPAC29A4.06c PE=3 SV=1
chromosome.1.1299	185	-	GO:0006888(ER to Golgi vesicle-mediated transport)	GO:0005622(intracellular)	-	K20301 TRAPPC2, TRS20; trafficking protein particle complex subunit 2	OKP10919.1 Transport protein particle 20 kDa subunit [Penicillium subrubescens]	Transport protein particle 20 kDa subunit OS=Schizosaccharomyces pombe (strain 972 / ATCC 24843) OX=284812 GN=trs20 PE=3 SV=1
chromosome.1.13	312	-	-	-	-	-	OKP10123.1 hypothetical protein PENSUB_4477 [Penicillium subrubescens]	-
chromosome.1.130	571	KOG1376, Cytoskeleton	GO:0007017(microtubule-based process)	GO:0005874(microtubule)	GO:0003924(GTPase activity),GO:0005200(structural constituent of cytoskeleton),GO:0005525(GTP binding)	K07374 TUBA; tubulin alpha	CEJ56641.1 Putative Tubulin alpha chain [Penicillium brasilianum]	Tubulin alpha-1 chain OS=Emericella nidulans (strain FGSC A4 / ATCC 38163 / CBS 112.46 / NRRL 194 / M139) OX=227321 GN=tubA PE=3 SV=2
chromosome.1.1300	390	-	-	-	GO:0003824(catalytic activity)	-	OKP10920.1 Peroxyureidoacrylate/ureidoacrylate amidohydrolase RutB [Penicillium subrubescens]	Peroxyureidoacrylate/ureidoacrylate amidohydrolase RutB OS=Haliangium ochraceum (strain DSM 14365 / JCM 11303 / SMP-2) OX=502025 GN=rutB PE=3 SV=1
chromosome.1.1301	588	KOG1853, Cytoskeleton	-	-	-	-	EPS29469.1 hypothetical protein PDE_04419 [Penicillium oxalicum 114-2]	Nuclear distribution protein nudE homolog 1 OS=Neosartorya fumigata (strain ATCC MYA-4609 / Af293 / CBS 101355 / FGSC A1100) OX=330879 GN=nde1 PE=3 SV=1
chromosome.1.1302	2313	-	GO:0006633(fatty acid biosynthetic process)	-	GO:0016874(ligase activity),GO:0005524(ATP binding),GO:0046872(metal ion binding),GO:0003989(acetyl-CoA carboxylase activity)	-	OOQ88689.1 Acetyl-CoA carboxylase [Penicillium brasilianum]	Acetyl-CoA carboxylase OS=Schizosaccharomyces pombe (strain 972 / ATCC 24843) OX=284812 GN=cut6 PE=1 SV=2
chromosome.1.1303	259	-	-	GO:0016021(integral component of membrane)	-	-	OKP10928.1 Ammonia transport outward protein 2 [Penicillium subrubescens]	Ammonia transport outward protein 2 OS=Saccharomyces cerevisiae (strain ATCC 204508 / S288c) OX=559292 GN=ATO2 PE=1 SV=1
chromosome.1.1304	211	-	-	GO:0016021(integral component of membrane)	-	-	OKP10929.1 Sphingoid long-chain base transporter RSB1 [Penicillium subrubescens]	Efflux pump himE OS=Aspergillus japonicus OX=34381 GN=himE PE=3 SV=1
chromosome.1.1305	527	-	GO:0006355(regulation of transcription, DNA-templated)	GO:0005634(nucleus)	GO:0000981(DNA-binding transcription factor activity, RNA polymerase II-specific),GO:0008270(zinc ion binding)	-	OKP10930.1 hypothetical protein PENSUB_3750 [Penicillium subrubescens]	Aspercryptin biosynthesis cluster-specific transcription regulator atnN OS=Emericella nidulans (strain FGSC A4 / ATCC 38163 / CBS 112.46 / NRRL 194 / M139) OX=227321 GN=atnN PE=3 SV=1
chromosome.1.1306	1271	-	GO:0006468(protein phosphorylation)	-	GO:0004672(protein kinase activity),GO:0005524(ATP binding)	-	OOQ88695.1 HET-s/LopB domain protein [Penicillium brasilianum]	-
chromosome.1.1307	1535	-	-	-	GO:0008270(zinc ion binding)	K10661 MARCH6, DOA10; E3 ubiquitin-protein ligase MARCH6 [EC:2.3.2.27]	OOQ88696.1 RING finger membrane protein [Penicillium brasilianum]	ERAD-associated E3 ubiquitin-protein ligase doa10 OS=Schizosaccharomyces pombe (strain 972 / ATCC 24843) OX=284812 GN=doa10 PE=1 SV=1
chromosome.1.1308	1192	-	-	-	-	-	OKP10933.1 hypothetical protein PENSUB_3753 [Penicillium subrubescens]	-
chromosome.1.1309	118	-	-	-	-	-	CEJ61053.1 hypothetical protein PMG11_09598 [Penicillium brasilianum]	SRP-independent targeting protein 2 homolog OS=Schizosaccharomyces pombe (strain 972 / ATCC 24843) OX=284812 GN=mug69 PE=1 SV=4
chromosome.1.131	970	KOG0556,KOG3477, Energy production and conversion; Translation, ribosomal structure and biogenesis	GO:0006422(aspartyl-tRNA aminoacylation),GO:0006418(tRNA aminoacylation for protein translation)	GO:0005737(cytoplasm)	GO:0000166(nucleotide binding),GO:0004815(aspartate-tRNA ligase activity),GO:0005524(ATP binding),GO:0004812(aminoacyl-tRNA ligase activity)	K01876 aspS; aspartyl-tRNA synthetase [EC:6.1.1.12]	CEJ56639.1 Putative Aspartyl-tRNA synthetase, cytoplasmic [Penicillium brasilianum]	Aspartate--tRNA ligase, cytoplasmic OS=Saccharomyces cerevisiae (strain ATCC 204508 / S288c) OX=559292 GN=DPS1 PE=1 SV=3
chromosome.1.1310	807	KOG1126, Cell cycle control, cell division, chromosome partitioning	-	-	GO:0005515(protein binding)	K03350 APC3, CDC27; anaphase-promoting complex subunit 3	CEJ61052.1 Putative DNA-binding cell division cycle control protein [Penicillium brasilianum]	Protein bimA OS=Emericella nidulans (strain FGSC A4 / ATCC 38163 / CBS 112.46 / NRRL 194 / M139) OX=227321 GN=bimA PE=2 SV=1
chromosome.1.1311	325	KOG2848, Lipid transport and metabolism	GO:0008654(phospholipid biosynthetic process)	GO:0016020(membrane)	GO:0016746(transferase activity, transferring acyl groups),GO:0003841(1-acylglycerol-3-phosphate O-acyltransferase activity)	K13509 AGPAT1_2; lysophosphatidate acyltransferase [EC:2.3.1.51]	CEJ61051.1 Putative 1-acyl-sn-glycerol-3-phosphate acyltransferase [Penicillium brasilianum]	Probable 1-acyl-sn-glycerol-3-phosphate acyltransferase OS=Saccharomyces cerevisiae (strain ATCC 204508 / S288c) OX=559292 GN=SLC1 PE=1 SV=1
chromosome.1.1312	267	KOG3210, Coenzyme transport and metabolism	GO:0042819(vitamin B6 biosynthetic process),GO:0042823(pyridoxal phosphate biosynthetic process)	-	GO:0004359(glutaminase activity)	K08681 pdxT, pdx2; 5'-phosphate synthase pdxT subunit [EC:4.3.3.6]	CEJ61049.1 Putative Pyridoxine [Penicillium brasilianum]	Probable pyridoxal 5'-phosphate synthase subunit PDX2 OS=Arabidopsis thaliana OX=3702 GN=PDX2 PE=1 SV=1
chromosome.1.1313	178	-	-	-	GO:0003676(nucleic acid binding)	K12883 NCBP2, CBP20; nuclear cap-binding protein subunit 2	CEJ61048.1 Putative Small subunit of nuclear cap-binding protein complex [Penicillium brasilianum]	Nuclear cap-binding protein subunit 2 OS=Schizosaccharomyces pombe (strain 972 / ATCC 24843) OX=284812 GN=cbc2 PE=3 SV=1
chromosome.1.1314	879	-	-	-	-	K18719 NUP82; nucleoporin NUP82	CEJ61047.1 hypothetical protein PMG11_09592 [Penicillium brasilianum]	Nucleoporin NUP82 OS=Chaetomium thermophilum (strain DSM 1495 / CBS 144.50 / IMI 039719) OX=759272 GN=NUP82 PE=1 SV=1
chromosome.1.1315	247	-	-	-	-	-	CEJ61045.1 hypothetical protein PMG11_09590 [Penicillium brasilianum]	-
chromosome.1.1316	176	-	-	-	GO:0005515(protein binding),GO:0003755(peptidyl-prolyl cis-trans isomerase activity)	K09578 PIN1; peptidyl-prolyl cis-trans isomerase NIMA-interacting 1 [EC:5.2.1.8]	CEJ61044.1 Putative Peptidyl-prolyl cis/trans isomerase [Penicillium brasilianum]	Peptidyl-prolyl cis-trans isomerase ssp-1 OS=Neurospora crassa (strain ATCC 24698 / 74-OR23-1A / CBS 708.71 / DSM 1257 / FGSC 987) OX=367110 GN=ssp-1 PE=1 SV=3
chromosome.1.1317	128	KOG2691, Transcription	GO:0006351(transcription, DNA-templated),GO:0006379(mRNA cleavage)	-	GO:0003676(nucleic acid binding),GO:0008270(zinc ion binding)	K03017 RPB9, POLR2I; DNA-directed RNA polymerase II subunit RPB9	EPS29249.1 hypothetical protein PDE_04198 [Penicillium oxalicum 114-2]	DNA-directed RNA polymerase II subunit RPB9 OS=Candida glabrata (strain ATCC 2001 / CBS 138 / JCM 3761 / NBRC 0622 / NRRL Y-65) OX=284593 GN=RPB9 PE=3 SV=1
chromosome.1.1318	131	-	GO:0006412(translation)	GO:0005840(ribosome),GO:0015934(large ribosomal subunit)	GO:0003735(structural constituent of ribosome)	-	OKP10948.1 54S ribosomal protein L38, mitochondrial [Penicillium subrubescens]	54S ribosomal protein L38, mitochondrial OS=Schizosaccharomyces pombe (strain 972 / ATCC 24843) OX=284812 GN=mrpl38 PE=3 SV=2
chromosome.1.1319	653	-	GO:0034770(histone H4-K20 methylation)	-	GO:0042799(histone methyltransferase activity (H4-K20 specific)),GO:0005515(protein binding)	K11429 SUV420H; histone-lysine N-methyltransferase SUV420H [EC:2.1.1.43]	OKP10949.1 Histone-lysine N-methyltransferase set9 [Penicillium subrubescens]	Histone-lysine N-methyltransferase set9 OS=Aspergillus oryzae (strain ATCC 42149 / RIB 40) OX=510516 GN=set9 PE=3 SV=1
chromosome.1.132	337	-	-	-	GO:0016787(hydrolase activity)	-	CEJ56638.1 hypothetical protein PMG11_02839 [Penicillium brasilianum]	AB hydrolase superfamily protein C1039.03 OS=Schizosaccharomyces pombe (strain 972 / ATCC 24843) OX=284812 GN=SPAC1039.03 PE=3 SV=1
chromosome.1.1320	538	KOG4389, Signal transduction mechanisms	-	-	-	-	OOQ88711.1 carboxylesterase [Penicillium brasilianum]	Acetylcholinesterase OS=Mus musculus OX=10090 GN=Ache PE=1 SV=1
chromosome.1.1321	130	-	-	-	-	-	OQD75136.1 hypothetical protein PENDEC_c008G02067 [Penicillium decumbens]	-
chromosome.1.1322	597	-	-	-	GO:0008239(dipeptidyl-peptidase activity),GO:0016787(hydrolase activity)	-	OOQ88713.1 Peptidase S9/S15 [Penicillium brasilianum]	Putative serine esterase Mb1866c OS=Mycobacterium bovis (strain ATCC BAA-935 / AF2122/97) OX=233413 GN=BQ2027_MB1866C PE=3 SV=1
chromosome.1.1323	640	KOG0523, Carbohydrate transport and metabolism	-	-	GO:0003824(catalytic activity)	-	OOQ88714.1 transketolase [Penicillium brasilianum]	Transketolase OS=Bos taurus OX=9913 GN=TKT PE=2 SV=1
chromosome.1.1324	296	-	-	-	-	-	OKP10955.1 hypothetical protein PENSUB_3775 [Penicillium subrubescens]	Hydroxylase/desaturase asaB OS=Aspergillus flavus (strain ATCC 200026 / FGSC A1120 / NRRL 3357 / JCM 12722 / SRRC 167) OX=332952 GN=asaB PE=2 SV=1
chromosome.1.1325	1330	-	-	-	-	-	CEJ61035.1 hypothetical protein PMG11_09580 [Penicillium brasilianum]	Bud site selection protein BUD4 OS=Candida albicans (strain SC5314 / ATCC MYA-2876) OX=237561 GN=BUD4 PE=1 SV=3
chromosome.1.1326	596	KOG0335, RNA processing and modification	-	-	GO:0003676(nucleic acid binding),GO:0005524(ATP binding)	K17678 MRH4; ATP-dependent RNA helicase MRH4, mitochondrial [EC:3.6.4.13]	CEJ61033.1 Putative ATP-dependent RNA helicase mrh4, mitochondrial [Penicillium brasilianum]	ATP-dependent RNA helicase mrh4, mitochondrial OS=Aspergillus clavatus (strain ATCC 1007 / CBS 513.65 / DSM 816 / NCTC 3887 / NRRL 1) OX=344612 GN=mrh4 PE=3 SV=2
chromosome.1.1327	174	-	-	-	-	-	GAQ05759.1 hypothetical protein ALT_3080 [Aspergillus lentulus]	-
chromosome.1.1328	397	-	-	-	GO:0052689(carboxylic ester hydrolase activity)	-	CEJ62767.1 hypothetical protein PMG11_11258 [Penicillium brasilianum]	-
chromosome.1.1329	486	-	-	-	GO:0016747(transferase activity, transferring acyl groups other than amino-acyl groups)	-	OKP10962.1 hypothetical protein PENSUB_3782 [Penicillium subrubescens]	O-acetyltransferase PaAT-1 OS=Phomopsis amygdali OX=1214568 GN=PaAT-1 PE=1 SV=1
chromosome.1.133	211	-	GO:0009116(nucleoside metabolic process)	-	GO:0003824(catalytic activity)	-	OKO99397.1 hypothetical protein PENSUB_8454 [Penicillium subrubescens]	-
chromosome.1.1330	944	KOG1341, Inorganic ion transport and metabolism	GO:0006812(cation transport),GO:0055085(transmembrane transport)	-	GO:0008324(cation transmembrane transporter activity),GO:0003824(catalytic activity)	-	CEJ54852.1 hypothetical protein PMG11_01141 [Penicillium brasilianum]	Non-heme chloroperoxidase OS=Pseudomonas fluorescens OX=294 GN=cpo PE=1 SV=3
chromosome.1.1331	289	-	GO:0005975(carbohydrate metabolic process)	GO:0005576(extracellular region)	GO:0030248(cellulose binding),GO:0004553(hydrolase activity, hydrolyzing O-glycosyl compounds)	K01181 E3.2.1.8, xynA; endo-1,4-beta-xylanase [EC:3.2.1.8]	OOQ83341.1 Endo-1,4-beta-xylanase B [Penicillium brasilianum]	Endo-1,4-beta-xylanase B OS=Penicillium oxalicum OX=69781 GN=xynB PE=1 SV=1
chromosome.1.1332	527	KOG4157, Posttranslational modification, protein turnover, chaperones; Carbohydrate transport and metabolism	-	-	-	-	XP_026612723.1 hypothetical protein CDV56_105199 [Aspergillus thermomutatus]	WSC domain-containing protein 2 OS=Danio rerio OX=7955 GN=wscd2 PE=3 SV=1
chromosome.1.1333	1534	KOG2806, Carbohydrate transport and metabolism	GO:0005975(carbohydrate metabolic process)	-	GO:0008061(chitin binding)	K01183 E3.2.1.14; chitinase [EC:3.2.1.14]	OQE69730.1 hypothetical protein PENNAL_c0128G08418 [Penicillium nalgiovense]	Killer toxin subunits alpha/beta OS=Kluyveromyces lactis (strain ATCC 8585 / CBS 2359 / DSM 70799 / NBRC 1267 / NRRL Y-1140 / WM37) OX=284590 PE=1 SV=1
chromosome.1.1334	630	KOG2806, Carbohydrate transport and metabolism	-	-	-	-	XP_002561786.1 Pc16g14890 [Penicillium rubens Wisconsin 54-1255]	LysM domain-containing protein ARB_05157 OS=Arthroderma benhamiae (strain ATCC MYA-4681 / CBS 112371) OX=663331 GN=ARB_05157 PE=1 SV=1
chromosome.1.1335	352	-	-	-	-	-	OKP07469.1 hypothetical protein PENSUB_6058 [Penicillium subrubescens]	-
chromosome.1.1336	217	-	GO:0034599(cellular response to oxidative stress)	-	GO:0016657(oxidoreductase activity, acting on NAD(P)H, nitrogenous group as acceptor),GO:0016491(oxidoreductase activity)	K07078 K07078; uncharacterized protein	CEJ62775.1 Putative Nitroreductase family protein [Penicillium brasilianum]	Putative nitroreductase HBN1 OS=Saccharomyces cerevisiae (strain ATCC 204508 / S288c) OX=559292 GN=HBN1 PE=1 SV=1
chromosome.1.1337	1091	-	GO:0006013(mannose metabolic process),GO:0005975(carbohydrate metabolic process)	-	GO:0004559(alpha-mannosidase activity),GO:0003824(catalytic activity),GO:0030246(carbohydrate binding)	K01191 MAN2C1; alpha-mannosidase [EC:3.2.1.24]	CEJ62776.1 Putative Alpha-mannosidase [Penicillium brasilianum]	Alpha-mannosidase OS=Schizosaccharomyces pombe (strain 972 / ATCC 24843) OX=284812 GN=ams1 PE=3 SV=1
chromosome.1.1338	491	-	GO:0055085(transmembrane transport)	GO:0016021(integral component of membrane)	-	-	CEJ62777.1 hypothetical protein PMG11_11267 [Penicillium brasilianum]	Uncharacterized transporter C417.10 OS=Schizosaccharomyces pombe (strain 972 / ATCC 24843) OX=284812 GN=SPCC417.10 PE=3 SV=1
chromosome.1.1339	517	-	GO:0055085(transmembrane transport)	GO:0016021(integral component of membrane)	-	-	OOQ88733.1 putative 2-ketogluconate transporter [Penicillium brasilianum]	Uncharacterized transporter C417.10 OS=Schizosaccharomyces pombe (strain 972 / ATCC 24843) OX=284812 GN=SPCC417.10 PE=3 SV=1
chromosome.1.134	689	-	-	-	-	K15216 RRN3, TIFIA; RNA polymerase I-specific transcription initiation factor RRN3	OOQ91648.1 RNA polymerase I-specific transcription initiation factor RRN3 family protein [Penicillium brasilianum]	RNA polymerase I-specific transcription initiation factor rrn3 OS=Schizosaccharomyces pombe (strain 972 / ATCC 24843) OX=284812 GN=rrn3 PE=3 SV=1
chromosome.1.1340	375	-	-	-	GO:0003824(catalytic activity)	K15532 yteR, yesR; unsaturated rhamnogalacturonyl hydrolase [EC:3.2.1.172]	CEJ62780.1 hypothetical protein PMG11_11270 [Penicillium brasilianum]	Unsaturated rhamnogalacturonyl hydrolase YesR OS=Bacillus subtilis (strain 168) OX=224308 GN=yesR PE=1 SV=1
chromosome.1.1341	537	KOG0254, General function prediction only	-	-	-	K08197 ARN; MFS transporter, SIT family, siderophore-iron:H+ symporter	CEJ62782.1 hypothetical protein PMG11_11272 [Penicillium brasilianum]	Siderophore iron transporter 1 OS=Neosartorya fumigata (strain ATCC MYA-4609 / Af293 / CBS 101355 / FGSC A1100) OX=330879 GN=sit1 PE=1 SV=1
chromosome.1.1342	211	-	-	-	GO:0016787(hydrolase activity)	K05972 AXE1; acetylxylan esterase [EC:3.1.1.72]	O59893.1 RecName: Full=Acetylxylan esterase 2; AltName: Full=AXE II; Flags: Precursor	Acetylxylan esterase 2 OS=Talaromyces purpureogenus OX=1266744 GN=axe-2 PE=1 SV=1
chromosome.1.1343	533	-	-	-	-	-	OKO97921.1 hypothetical protein PENSUB_9847 [Penicillium subrubescens]	-
chromosome.1.1344	116	-	-	-	-	-	OOQ88457.1 hypothetical protein PEBR_12219 [Penicillium brasilianum]	-
chromosome.1.1345	515	-	-	-	-	-	CEJ62790.1 hypothetical protein PMG11_11277 [Penicillium brasilianum]	-
chromosome.1.1346	290	-	-	-	-	-	OKO97924.1 hypothetical protein PENSUB_9850 [Penicillium subrubescens]	-
chromosome.1.1347	483	-	GO:0055114(oxidation-reduction process)	-	GO:0005506(iron ion binding),GO:0016705(oxidoreductase activity, acting on paired donors, with incorporation or reduction of molecular oxygen),GO:0031418(L-ascorbic acid binding),GO:0016491(oxidoreductase activity)	-	OOQ88744.1 prolyl 4-hydroxylase [Penicillium brasilianum]	-
chromosome.1.1348	419	-	-	-	-	-	OQD67524.1 hypothetical protein PENPOL_c003G02920 [Penicillium polonicum]	-
chromosome.1.1349	261	-	-	-	-	-	CDM27943.1 unnamed protein product [Penicillium roqueforti FM164]	-
chromosome.1.135	254	-	-	-	-	-	OKO97665.1 hypothetical protein PENSUB_9956 [Penicillium subrubescens]	-
chromosome.1.1350	574	KOG2553, Translation, ribosomal structure and biogenesis	GO:0001522(pseudouridine synthesis),GO:0009451(RNA modification)	-	GO:0003723(RNA binding),GO:0009982(pseudouridine synthase activity)	K06173 truA, PUS1; tRNA pseudouridine38-40 synthase [EC:5.4.99.12]	CEJ60993.1 Putative tRNA pseudouridine synthase 1 [Penicillium brasilianum]	tRNA pseudouridine synthase 1 OS=Ashbya gossypii (strain ATCC 10895 / CBS 109.51 / FGSC 9923 / NRRL Y-1056) OX=284811 GN=PUS1 PE=3 SV=2
chromosome.1.1351	450	KOG2593, Transcription	GO:0006367(transcription initiation from RNA polymerase II promoter)	-	GO:0043565(sequence-specific DNA binding)	K03136 TFIIE1, GTF2E1, TFA1, tfe; transcription initiation factor TFIIE subunit alpha	OKO97929.1 Transcription initiation factor IIE subunit alpha [Penicillium subrubescens]	Transcription initiation factor IIE subunit alpha OS=Schizosaccharomyces pombe (strain 972 / ATCC 24843) OX=284812 GN=tfa1 PE=1 SV=3
chromosome.1.1352	184	-	-	-	-	-	OKO97930.1 hypothetical protein PENSUB_9856 [Penicillium subrubescens]	-
chromosome.1.1353	2529	KOG1866, Posttranslational modification, protein turnover, chaperones	GO:0016579(protein deubiquitination)	-	GO:0036459(thiol-dependent ubiquitinyl hydrolase activity)	K11853 USP34; ubiquitin carboxyl-terminal hydrolase 34 [EC:3.4.19.12]	OOQ88759.1 putative ubiquitin C-terminal hydrolase [Penicillium brasilianum]	Ubiquitin carboxyl-terminal hydrolase 34 OS=Homo sapiens OX=9606 GN=USP34 PE=1 SV=2
chromosome.1.1354	211	-	-	-	GO:0016407(acetyltransferase activity)	-	CEJ60987.1 Putative Acetyltransferase, CysE/LacA/LpxA/NodL family [Penicillium brasilianum]	Putative acetyltransferase SAR2635 OS=Staphylococcus aureus (strain MRSA252) OX=282458 GN=SAR2635 PE=3 SV=1
chromosome.1.1355	310	KOG2628, Posttranslational modification, protein turnover, chaperones	GO:0006481(C-terminal protein methylation)	GO:0016021(integral component of membrane),GO:0005783(endoplasmic reticulum)	GO:0004671(protein C-terminal S-isoprenylcysteine carboxyl O-methyltransferase activity)	K00587 ICMT, STE14; protein-S-isoprenylcysteine O-methyltransferase [EC:2.1.1.100]	EPS29223.1 hypothetical protein PDE_04172 [Penicillium oxalicum 114-2]	Protein-S-isoprenylcysteine O-methyltransferase OS=Saccharomyces cerevisiae (strain ATCC 204508 / S288c) OX=559292 GN=STE14 PE=1 SV=1
chromosome.1.1356	692	-	-	-	-	-	CEJ60985.1 Putative Peroxin 8 [Penicillium brasilianum]	Peroxisomal membrane protein PEX17 OS=Yarrowia lipolytica (strain CLIB 122 / E 150) OX=284591 GN=PEX17 PE=4 SV=2
chromosome.1.1357	136	-	-	-	-	-	CEJ60984.1 Putative Integral membrane protein [Penicillium brasilianum]	Uncharacterized protein YPR153W OS=Saccharomyces cerevisiae (strain ATCC 204508 / S288c) OX=559292 GN=YPR153W PE=2 SV=2
chromosome.1.1358	592	-	-	-	GO:0005515(protein binding)	K15542 PFS2; polyadenylation factor subunit 2	OOQ88763.1 Polyadenylation factor subunit 2 [Penicillium brasilianum]	Polyadenylation factor subunit 2 OS=Aspergillus oryzae (strain ATCC 42149 / RIB 40) OX=510516 GN=pfs2 PE=3 SV=1
chromosome.1.1359	496	KOG0380, Lipid transport and metabolism	-	-	GO:0008374(O-acyltransferase activity)	K11155 DGAT1; diacylglycerol O-acyltransferase 1 [EC:2.3.1.20 2.3.1.75 2.3.1.76]	CEJ60982.1 Putative O-acyltransferase [Penicillium brasilianum]	Diacylglycerol O-acyltransferase 1C OS=Glycine max OX=3847 GN=DGAT1C PE=2 SV=1
chromosome.1.136	272	-	GO:0006355(regulation of transcription, DNA-templated)	GO:0005634(nucleus)	GO:0000981(DNA-binding transcription factor activity, RNA polymerase II-specific),GO:0008270(zinc ion binding)	-	CEJ56635.1 hypothetical protein PMG11_02836 [Penicillium brasilianum]	Uncharacterized transcriptional regulatory protein C1683.13c OS=Schizosaccharomyces pombe (strain 972 / ATCC 24843) OX=284812 GN=SPBC1683.13c PE=1 SV=1
chromosome.1.1360	151	-	-	-	-	K00799 GST, gst; glutathione S-transferase [EC:2.5.1.18]	CEJ60981.1 Putative Glutathione S-transferase [Penicillium brasilianum]	Microsomal glutathione S-transferase 3 OS=Mus musculus OX=10090 GN=Mgst3 PE=1 SV=1
chromosome.1.1361	276	KOG1377, Nucleotide transport and metabolism	GO:0006207('de novo' pyrimidine nucleobase biosynthetic process),GO:0044205('de novo' UMP biosynthetic process)	-	GO:0004590(orotidine-5'-phosphate decarboxylase activity),GO:0003824(catalytic activity)	K01591 pyrF; orotidine-5'-phosphate decarboxylase [EC:4.1.1.23]	CEJ60980.1 Putative Orotidine 5'-phosphate decarboxylase [Penicillium brasilianum]	Orotidine 5'-phosphate decarboxylase OS=Penicillium nalgiovense OX=60175 GN=pyrG PE=3 SV=1
chromosome.1.1362	327	-	-	-	-	-	CEJ60979.1 hypothetical protein PMG11_09531 [Penicillium brasilianum]	-
chromosome.1.1363	514	-	GO:0055085(transmembrane transport)	GO:0016021(integral component of membrane)	-	-	CEJ60977.1 Putative Permease of the major facilitator superfamily [Penicillium brasilianum]	Uncharacterized transporter C417.10 OS=Schizosaccharomyces pombe (strain 972 / ATCC 24843) OX=284812 GN=SPCC417.10 PE=3 SV=1
chromosome.1.1364	606	KOG1237, Amino acid transport and metabolism	GO:0055085(transmembrane transport)	GO:0016020(membrane)	GO:0022857(transmembrane transporter activity)	-	OKO97948.1 Peptide transporter PTR2 [Penicillium subrubescens]	Peptide transporter PTR2 OS=Candida albicans OX=5476 GN=PTR2 PE=3 SV=1
chromosome.1.1365	380	-	GO:0005975(carbohydrate metabolic process)	-	GO:0004650(polygalacturonase activity)	K01184 E3.2.1.15; polygalacturonase [EC:3.2.1.15]	CEJ60974.1 Putative Glycoside hydrolase family 28 protein [Penicillium brasilianum]	Endopolygalacturonase AN8327 OS=Emericella nidulans (strain FGSC A4 / ATCC 38163 / CBS 112.46 / NRRL 194 / M139) OX=227321 GN=AN8327 PE=1 SV=1
chromosome.1.1366	809	-	GO:0006031(chitin biosynthetic process)	-	GO:0004100(chitin synthase activity)	K00698 CHS1; chitin synthase [EC:2.4.1.16]	CEJ60973.1 Putative Chitin synthase/hyaluronan synthase [Penicillium brasilianum]	Chitin synthase C OS=Neosartorya fumigata (strain ATCC MYA-4609 / Af293 / CBS 101355 / FGSC A1100) OX=330879 GN=chsC PE=3 SV=2
chromosome.1.1367	350	KOG2234, Carbohydrate transport and metabolism	GO:0090481(pyrimidine nucleotide-sugar transmembrane transport)	GO:0000139(Golgi membrane),GO:0016021(integral component of membrane)	GO:0015165(pyrimidine nucleotide-sugar transmembrane transporter activity)	K15272 SLC35A1_2_3; solute carrier family 35 (UDP-sugar transporter), member A1/2/3	CEJ60972.1 hypothetical protein PMG11_09525 [Penicillium brasilianum]	UDP-galactose transporter OS=Schizosaccharomyces pombe (strain 972 / ATCC 24843) OX=284812 GN=gms1 PE=2 SV=3
chromosome.1.1368	343	-	-	-	-	-	CEJ60971.1 hypothetical protein PMG11_09524 [Penicillium brasilianum]	Mannosyl phosphorylinositol ceramide synthase CSH1 OS=Saccharomyces cerevisiae (strain ATCC 204508 / S288c) OX=559292 GN=CSH1 PE=1 SV=1
chromosome.1.1369	240	KOG3332, Cell wall/membrane/envelope biogenesis	-	-	-	-	CEJ60970.1 hypothetical protein PMG11_09523 [Penicillium brasilianum]	N-acetylglucosaminyl-phosphatidylinositol de-N-acetylase OS=Rattus norvegicus OX=10116 GN=Pigl PE=2 SV=1
chromosome.1.137	366	-	GO:0055114(oxidation-reduction process)	-	GO:0016616(oxidoreductase activity, acting on the CH-OH group of donors, NAD or NADP as acceptor),GO:0051287(NAD binding)	-	OKO97662.1 hypothetical protein PENSUB_9953 [Penicillium subrubescens]	Probable tartrate dehydrogenase/decarboxylase TtuC OS=Agrobacterium vitis OX=373 GN=ttuC PE=2 SV=1
chromosome.1.1370	356	-	-	-	-	-	KXG51265.1 Mannosyltransferase 1, CMT1 [Penicillium griseofulvum]	Initiation-specific alpha-1,6-mannosyltransferase OS=Saccharomyces cerevisiae (strain ATCC 204508 / S288c) OX=559292 GN=OCH1 PE=1 SV=1
chromosome.1.1371	150	KOG3386, Inorganic ion transport and metabolism	GO:0035434(copper ion transmembrane transport)	GO:0016021(integral component of membrane)	GO:0005375(copper ion transmembrane transporter activity)	-	XP_016234004.1 hypothetical protein PV08_08979 [Exophiala spinifera]	Protein P80 OS=Dictyostelium discoideum OX=44689 GN=p80 PE=2 SV=1
chromosome.1.1372	663	KOG0039, Secondary metabolites biosynthesis, transport and catabolism; Inorganic ion transport and metabolism	GO:0055114(oxidation-reduction process)	-	GO:0016491(oxidoreductase activity)	-	PMD48530.1 putative FRE ferric reductase-like transmembrane component [Hyaloscypha variabilis F]	Ferric/cupric reductase transmembrane component 7 OS=Saccharomyces cerevisiae (strain ATCC 204508 / S288c) OX=559292 GN=FRE7 PE=1 SV=2
chromosome.1.1373	523	KOG0254, General function prediction only	GO:0055085(transmembrane transport)	GO:0016021(integral component of membrane),GO:0016020(membrane)	GO:0022857(transmembrane transporter activity)	-	OQD88439.1 hypothetical protein PENANT_c004G07625 [Penicillium antarcticum]	Sugar transporter STL1 OS=Saccharomyces cerevisiae (strain ATCC 204508 / S288c) OX=559292 GN=STL1 PE=1 SV=2
chromosome.1.1374	578	-	GO:0006351(transcription, DNA-templated)	GO:0005634(nucleus)	GO:0003677(DNA binding),GO:0008270(zinc ion binding)	-	GAD99921.1 S-adenosylmethionine-dependent methyltransferase superfamily domain-containing protein [Byssochlamys spectabilis No. 5]	Nitrogen assimilation transcription factor nirA OS=Emericella nidulans (strain FGSC A4 / ATCC 38163 / CBS 112.46 / NRRL 194 / M139) OX=227321 GN=nirA PE=4 SV=1
chromosome.1.1375	345	-	GO:0019441(tryptophan catabolic process to kynurenine)	-	GO:0004061(arylformamidase activity)	-	OJJ54095.1 hypothetical protein ASPSYDRAFT_61440 [Aspergillus sydowii CBS 593.65]	-
chromosome.1.1376	301	-	-	-	-	-	OOQ88774.1 hypothetical protein PEBR_11396 [Penicillium brasilianum]	-
chromosome.1.1377	474	-	-	-	-	-	OKP10091.1 hypothetical protein PENSUB_4556 [Penicillium subrubescens]	Uncharacterized CDP-alcohol phosphatidyltransferase class-I family protein C22A12.08c OS=Schizosaccharomyces pombe (strain 972 / ATCC 24843) OX=284812 GN=SPAC22A12.08c PE=3 SV=1
chromosome.1.1378	342	-	-	-	GO:0003824(catalytic activity)	-	OOQ88776.1 putative endo alpha-1,4 polygalactosaminidase [Penicillium brasilianum]	-
chromosome.1.1379	221	-	-	-	GO:0016407(acetyltransferase activity)	-	OKP10087.1 hypothetical protein PENSUB_4552 [Penicillium subrubescens]	Putative acetyltransferase DDB_G0275913 OS=Dictyostelium discoideum OX=44689 GN=DDB_G0275913 PE=3 SV=1
chromosome.1.138	358	-	GO:0055114(oxidation-reduction process),GO:0006006(glucose metabolic process)	-	GO:0016620(oxidoreductase activity, acting on the aldehyde or oxo group of donors, NAD or NADP as acceptor),GO:0050661(NADP binding),GO:0051287(NAD binding)	K00134 GAPDH, gapA; glyceraldehyde 3-phosphate dehydrogenase [EC:1.2.1.12]	CEJ56630.1 Putative Glyceraldehyde 3-phosphate dehydrogenase [Penicillium brasilianum]	Glyceraldehyde-3-phosphate dehydrogenase 1 OS=Schizosaccharomyces pombe (strain 972 / ATCC 24843) OX=284812 GN=tdh1 PE=1 SV=1
chromosome.1.1380	369	-	GO:0006351(transcription, DNA-templated)	GO:0005634(nucleus)	GO:0003677(DNA binding),GO:0008270(zinc ion binding)	-	OOQ88778.1 C6 transcription factor [Penicillium brasilianum]	Probable sucrose utilization protein SUC1 OS=Candida albicans (strain SC5314 / ATCC MYA-2876) OX=237561 GN=SUC1 PE=3 SV=2
chromosome.1.1381	577	-	GO:0005975(carbohydrate metabolic process)	-	GO:0003824(catalytic activity)	K01182 IMA, malL; oligo-1,6-glucosidase [EC:3.2.1.10]	CEJ60961.1 hypothetical protein PMG11_09515 [Penicillium brasilianum]	Alpha-glucosidase OS=Candida albicans OX=5476 GN=MAL2 PE=1 SV=4
chromosome.1.1382	544	KOG0254, General function prediction only	GO:0055085(transmembrane transport)	GO:0016020(membrane),GO:0016021(integral component of membrane)	GO:0022857(transmembrane transporter activity)	K08141 MAL; MFS transporter, SP family, general alpha glucoside:H+ symporter	OOQ88780.1 General alpha-glucoside permease [Penicillium brasilianum]	General alpha-glucoside permease OS=Saccharomyces cerevisiae (strain ATCC 204508 / S288c) OX=559292 GN=MAL11 PE=1 SV=1
chromosome.1.1383	463	-	GO:0055114(oxidation-reduction process)	-	GO:0016491(oxidoreductase activity),GO:0050660(flavin adenine dinucleotide binding),GO:0071949(FAD binding)	-	CEJ60959.1 hypothetical protein PMG11_09513 [Penicillium brasilianum]	FAD-linked oxidoreductase aurO OS=Gibberella zeae (strain PH-1 / ATCC MYA-4620 / FGSC 9075 / NRRL 31084) OX=229533 GN=aurO PE=1 SV=1
chromosome.1.1384	91	-	-	-	-	-	OKP10082.1 hypothetical protein PENSUB_4547 [Penicillium subrubescens]	-
chromosome.1.1385	652	KOG4126, Inorganic ion transport and metabolism	-	-	GO:0016791(phosphatase activity),GO:0003824(catalytic activity)	-	OKP10080.1 Alkaline phosphatase H [Penicillium subrubescens]	Alkaline phosphatase H OS=Pseudomonas aeruginosa (strain ATCC 15692 / DSM 22644 / CIP 104116 / JCM 14847 / LMG 12228 / 1C / PRS 101 / PAO1) OX=208964 GN=phoA PE=1 SV=2
chromosome.1.1386	88	-	-	-	-	-	-	-
chromosome.1.1387	377	-	-	-	-	-	OKP10079.1 hypothetical protein PENSUB_4544 [Penicillium subrubescens]	-
chromosome.1.1388	1031	KOG1178, Secondary metabolites biosynthesis, transport and catabolism	-	-	GO:0003824(catalytic activity)	-	CEJ60955.1 hypothetical protein PMG11_09509 [Penicillium brasilianum]	Non-canonical non-ribosomal peptide synthetase FUB8 OS=Fusarium oxysporum f. sp. lycopersici (strain 4287 / CBS 123668 / FGSC 9935 / NRRL 34936) OX=426428 GN=FUB8 PE=1 SV=1
chromosome.1.1389	2645	KOG1202, Lipid transport and metabolism	GO:0055114(oxidation-reduction process)	-	GO:0016491(oxidoreductase activity),GO:0016740(transferase activity),GO:0003824(catalytic activity)	-	OKP10076.1 Lovastatin diketide synthase LovF [Penicillium subrubescens]	Ochratoxin highly reducing polyketide synthase OS=Aspergillus carbonarius (strain ITEM 5010) OX=602072 GN=OTApks PE=2 SV=1
chromosome.1.139	550	-	-	-	GO:0005515(protein binding)	K14791 PWP1; periodic tryptophan protein 1	OOQ91656.1 WD repeat-containing protein [Penicillium brasilianum]	Uncharacterized WD repeat-containing protein C17D11.16 OS=Schizosaccharomyces pombe (strain 972 / ATCC 24843) OX=284812 GN=SPBC1711.16 PE=1 SV=1
chromosome.1.1390	188	KOG4655, RNA processing and modification	-	GO:0005622(intracellular)	GO:0003723(RNA binding),GO:0019843(rRNA binding)	K14560 IMP3; U3 small nucleolar ribonucleoprotein protein IMP3	CEJ60953.1 hypothetical protein PMG11_09507 [Penicillium brasilianum]	U3 small nucleolar ribonucleoprotein protein IMP3 OS=Saccharomyces cerevisiae (strain ATCC 204508 / S288c) OX=559292 GN=IMP3 PE=1 SV=1
chromosome.1.1391	431	KOG2504, Carbohydrate transport and metabolism	GO:0055085(transmembrane transport)	GO:0016021(integral component of membrane)	-	-	CEJ60952.1 Putative Monocarboxylate permease homologue, mch4 [Penicillium brasilianum]	Riboflavin transporter MCH5 OS=Saccharomyces cerevisiae (strain ATCC 204508 / S288c) OX=559292 GN=MCH5 PE=1 SV=2
chromosome.1.1392	646	KOG1238, General function prediction only	GO:0055114(oxidation-reduction process)	-	GO:0016614(oxidoreductase activity, acting on CH-OH group of donors),GO:0050660(flavin adenine dinucleotide binding)	K00108 betA, CHDH; choline dehydrogenase [EC:1.1.99.1]	OKP10073.1 Oxygen-dependent choline dehydrogenase [Penicillium subrubescens]	Oxygen-dependent choline dehydrogenase OS=Yersinia pestis bv. Antiqua (strain Nepal516) OX=377628 GN=betA PE=3 SV=1
chromosome.1.1393	423	KOG0712, Posttranslational modification, protein turnover, chaperones	GO:0006457(protein folding)	-	GO:0051082(unfolded protein binding),GO:0031072(heat shock protein binding)	K14002 SCJ1; DnaJ-related protein SCJ1	OOQ88788.1 DnaJ domain protein [Penicillium brasilianum]	DnaJ-related protein spj1 OS=Schizosaccharomyces pombe (strain 972 / ATCC 24843) OX=284812 GN=spj1 PE=2 SV=2
chromosome.1.1394	733	-	-	-	GO:0008289(lipid binding)	-	OKP10071.1 hypothetical protein PENSUB_4536 [Penicillium subrubescens]	Uncharacterized protein C32A11.02c OS=Schizosaccharomyces pombe (strain 972 / ATCC 24843) OX=284812 GN=SPAC32A11.02c PE=4 SV=1
chromosome.1.1395	601	KOG1257, Energy production and conversion	GO:0055114(oxidation-reduction process)	-	GO:0004470(malic enzyme activity),GO:0004471(malate dehydrogenase (decarboxylating) (NAD+) activity),GO:0051287(NAD binding)	K00029 E1.1.1.40, maeB; malate dehydrogenase (oxaloacetate-decarboxylating)(NADP+) [EC:1.1.1.40]	CEJ60949.1 Putative Malic enzyme [Penicillium brasilianum]	NADP-dependent malic enzyme OS=Dictyostelium discoideum OX=44689 GN=malA PE=2 SV=1
chromosome.1.1396	422	KOG0134, Energy production and conversion; General function prediction only	GO:0055114(oxidation-reduction process)	-	GO:0003824(catalytic activity),GO:0010181(FMN binding),GO:0016491(oxidoreductase activity)	-	CEJ60948.1 hypothetical protein PMG11_09502 [Penicillium brasilianum]	NADH-dependent flavin oxidoreductase nadA OS=Aspergillus parasiticus (strain ATCC 56775 / NRRL 5862 / SRRC 143 / SU-1) OX=1403190 GN=nadA PE=2 SV=1
chromosome.1.1397	500	-	GO:0055085(transmembrane transport)	-	-	K19792 FET4; low-affinity ferrous iron transport protein	OKP10066.1 Low-affinity iron/zinc ion transport protein fet4 [Penicillium subrubescens]	Low-affinity iron/zinc ion transport protein fet4 OS=Schizosaccharomyces pombe (strain 972 / ATCC 24843) OX=284812 GN=fet4 PE=2 SV=1
chromosome.1.1398	386	-	-	-	-	-	OOQ88795.1 hypothetical protein PEBR_11477 [Penicillium brasilianum]	-
chromosome.1.1399	722	-	GO:0006355(regulation of transcription, DNA-templated),GO:0006351(transcription, DNA-templated)	GO:0005634(nucleus)	GO:0000981(DNA-binding transcription factor activity, RNA polymerase II-specific),GO:0008270(zinc ion binding),GO:0003677(DNA binding)	-	CEJ60942.1 hypothetical protein PMG11_09496 [Penicillium brasilianum]	Uncharacterized transcriptional regulatory protein YLR278C OS=Saccharomyces cerevisiae (strain ATCC 204508 / S288c) OX=559292 GN=YLR278C PE=1 SV=1
chromosome.1.14	892	-	GO:0006812(cation transport),GO:0055085(transmembrane transport)	GO:0016021(integral component of membrane)	GO:0015299(solute:proton antiporter activity)	-	OKP10122.1 K(+)/H(+) antiporter 1 [Penicillium subrubescens]	K(+)/H(+) antiporter 1 OS=Schizosaccharomyces pombe (strain 972 / ATCC 24843) OX=284812 GN=kha1 PE=3 SV=2
chromosome.1.140	96	-	-	-	-	K18172 CMC2; COX assembly mitochondrial protein 2	OOQ91657.1 hypothetical protein PEBR_08969 [Penicillium brasilianum]	COX assembly mitochondrial protein 1 OS=Schizosaccharomyces pombe (strain 972 / ATCC 24843) OX=284812 GN=cmc1 PE=3 SV=1
chromosome.1.1400	583	-	GO:0055085(transmembrane transport)	GO:0016021(integral component of membrane)	-	-	OKP10062.1 hypothetical protein PENSUB_4527 [Penicillium subrubescens]	Efflux pump dotC OS=Dothistroma septosporum (strain NZE10 / CBS 128990) OX=675120 GN=dotC PE=2 SV=1
chromosome.1.1401	339	KOG1208, Secondary metabolites biosynthesis, transport and catabolism	-	-	-	-	CEJ60940.1 hypothetical protein PMG11_09494 [Penicillium brasilianum]	Short-chain dehydrogenase TIC 32, chloroplastic OS=Pisum sativum OX=3888 GN=TIC32 PE=1 SV=1
chromosome.1.1402	426	KOG2614, Energy production and conversion; General function prediction only	-	-	GO:0071949(FAD binding)	-	CEJ60939.1 Putative Related to maackiain detoxification protein 1 [Penicillium brasilianum]	FAD-dependent monooxygenase nodY2 OS=Hypoxylon pulicicidum OX=1243767 GN=nodY2 PE=3 SV=1
chromosome.1.1403	532	KOG0254, General function prediction only	GO:0055085(transmembrane transport)	GO:0016021(integral component of membrane),GO:0016020(membrane)	GO:0022857(transmembrane transporter activity)	-	OOQ88800.1 general alpha-glucoside permease [Penicillium brasilianum]	Major facilitator-type transporter ecdD OS=Aspergillus rugulosus OX=41736 GN=ecdD PE=1 SV=1
chromosome.1.1405	337	-	GO:0006397(mRNA processing)	GO:0000445(THO complex part of transcription export complex)	-	-	CEJ60936.1 Putative Tho complex subunit 7 [Penicillium brasilianum]	THO complex subunit mft1 OS=Schizosaccharomyces pombe (strain 972 / ATCC 24843) OX=284812 GN=mft1 PE=3 SV=1
chromosome.1.1406	145	KOG3470, Posttranslational modification, protein turnover, chaperones	GO:0007021(tubulin complex assembly),GO:0007023(post-chaperonin tubulin folding pathway)	-	GO:0048487(beta-tubulin binding)	K17292 TBCA; tubulin-specific chaperone A	OKP10055.1 hypothetical protein PENSUB_4520 [Penicillium subrubescens]	Tubulin-specific chaperone A OS=Saccharomyces cerevisiae (strain ATCC 204508 / S288c) OX=559292 GN=RBL2 PE=1 SV=1
chromosome.1.1407	363	-	GO:0006357(regulation of transcription by RNA polymerase II)	GO:0005634(nucleus),GO:0070449(elongin complex)	-	K15077 ELA1; elongin-A	OOQ88804.1 putative RNA polymerase II transcription factor SIII (Elongin) subunit A [Penicillium brasilianum]	Elongin-A OS=Ashbya gossypii (strain ATCC 10895 / CBS 109.51 / FGSC 9923 / NRRL Y-1056) OX=284811 GN=ELA1 PE=3 SV=1
chromosome.1.1408	80	-	-	-	GO:0005515(protein binding)	K12158 NEDD8; ubiquitin-like protein Nedd8	CEJ60933.1 Putative Bi-ubiquitin [Penicillium brasilianum]	Ubiquitin-like protein 1 OS=Schizosaccharomyces pombe (strain 972 / ATCC 24843) OX=284812 GN=ubl1 PE=3 SV=1
chromosome.1.1409	439	KOG3464, Translation, ribosomal structure and biogenesis	GO:0006412(translation)	GO:0005622(intracellular),GO:0005840(ribosome)	GO:0003735(structural constituent of ribosome)	K02929 RP-L44e, RPL44; large subunit ribosomal protein L44e	OOQ88806.1 hypothetical protein PEBR_11532 [Penicillium brasilianum]	60S ribosomal protein L44 OS=Candida tropicalis OX=5482 GN=RPL44 PE=3 SV=2
chromosome.1.141	326	-	-	GO:0032040(small-subunit processome)	-	-	CEJ56627.1 hypothetical protein PMG11_02828 [Penicillium brasilianum]	rRNA-processing protein utp23 OS=Schizosaccharomyces pombe (strain 972 / ATCC 24843) OX=284812 GN=utp23 PE=3 SV=1
chromosome.1.1410	753	-	-	-	-	-	OKP10039.1 hypothetical protein PENSUB_4504 [Penicillium subrubescens]	-
chromosome.1.1411	487	KOG0254, General function prediction only	GO:0055085(transmembrane transport)	GO:0016020(membrane),GO:0016021(integral component of membrane)	GO:0022857(transmembrane transporter activity)	-	CEJ60930.1 Putative Solute carrier family 2 [Penicillium brasilianum]	High-affinity glucose transporter OS=Kluyveromyces lactis (strain ATCC 8585 / CBS 2359 / DSM 70799 / NBRC 1267 / NRRL Y-1140 / WM37) OX=284590 GN=HGT1 PE=3 SV=1
chromosome.1.1412	731	-	GO:0006355(regulation of transcription, DNA-templated),GO:0006351(transcription, DNA-templated)	GO:0005634(nucleus)	GO:0000981(DNA-binding transcription factor activity, RNA polymerase II-specific),GO:0008270(zinc ion binding),GO:0003677(DNA binding)	-	CEJ60929.1 hypothetical protein PMG11_09483 [Penicillium brasilianum]	Uncharacterized transcriptional regulatory protein C139.03 OS=Schizosaccharomyces pombe (strain 972 / ATCC 24843) OX=284812 GN=SPAC139.03 PE=3 SV=1
chromosome.1.1413	329	-	GO:0055114(oxidation-reduction process)	-	GO:0003824(catalytic activity),GO:0018580(nitronate monooxygenase activity)	-	OKO92610.1 Nitronate monooxygenase [Penicillium subrubescens]	NADH:quinone reductase OS=Pseudomonas aeruginosa (strain ATCC 15692 / DSM 22644 / CIP 104116 / JCM 14847 / LMG 12228 / 1C / PRS 101 / PAO1) OX=208964 GN=PA1024 PE=1 SV=1
chromosome.1.1414	472	KOG0029, Secondary metabolites biosynthesis, transport and catabolism	GO:0055114(oxidation-reduction process)	-	GO:0016491(oxidoreductase activity)	-	RAQ54660.1 flavin-containing amine oxidase [Aspergillus flavus]	Probable flavin-containing monoamine oxidase A OS=Dictyostelium discoideum OX=44689 GN=maoA PE=3 SV=1
chromosome.1.1415	156	-	-	-	-	-	CDM32517.1 Zn(2)-C6 fungal-type DNA-binding domain [Penicillium roqueforti FM164]	-
chromosome.1.1416	225	-	-	-	-	-	OKP10044.1 hypothetical protein PENSUB_4509 [Penicillium subrubescens]	Probable GPI-anchored cupredoxin ARB_05732-1 OS=Arthroderma benhamiae (strain ATCC MYA-4681 / CBS 112371) OX=663331 GN=ARB_05732-1 PE=1 SV=1
chromosome.1.1417	380	-	-	-	-	-	OKP10043.1 hypothetical protein PENSUB_4508 [Penicillium subrubescens]	-
chromosome.1.1418	815	-	-	-	-	-	CEJ60924.1 hypothetical protein PMG11_09478 [Penicillium brasilianum]	-
chromosome.1.1419	213	-	-	-	-	-	-	-
chromosome.1.142	415	KOG1379, Signal transduction mechanisms	-	-	GO:0003824(catalytic activity)	-	OOQ91659.1 hypothetical protein PEBR_08976 [Penicillium brasilianum]	Protein phosphatase PTC7 homolog OS=Homo sapiens OX=9606 GN=PPTC7 PE=2 SV=1
chromosome.1.1420	921	KOG0017, General function prediction only	-	-	-	-	OKP13723.1 Vacuolar segregation protein 7 [Penicillium subrubescens]	Vacuolar segregation protein 7 OS=Saccharomyces cerevisiae (strain ATCC 204508 / S288c) OX=559292 GN=VAC7 PE=1 SV=1
chromosome.1.1421	1034	KOG2024, Carbohydrate transport and metabolism	GO:0005975(carbohydrate metabolic process)	GO:0009341(beta-galactosidase complex)	GO:0004553(hydrolase activity, hydrolyzing O-glycosyl compounds),GO:0030246(carbohydrate binding),GO:0003824(catalytic activity),GO:0004565(beta-galactosidase activity)	K01190 lacZ; beta-galactosidase [EC:3.2.1.23]	CEJ60917.1 hypothetical protein PMG11_09471 [Penicillium brasilianum]	Beta-galactosidase OS=Kluyveromyces lactis (strain ATCC 8585 / CBS 2359 / DSM 70799 / NBRC 1267 / NRRL Y-1140 / WM37) OX=284590 GN=LAC4 PE=1 SV=2
chromosome.1.1422	455	-	-	-	-	-	OKP13721.1 hypothetical protein PENSUB_564 [Penicillium subrubescens]	-
chromosome.1.1423	927	-	GO:0030001(metal ion transport),GO:0055085(transmembrane transport)	GO:0016020(membrane)	GO:0046873(metal ion transmembrane transporter activity)	K16073 ALR, MNR; magnesium transporter	OKP15120.1 hypothetical protein PENSUB_2162 [Penicillium subrubescens]	Putative metal ion transporter C17A12.14 OS=Schizosaccharomyces pombe (strain 972 / ATCC 24843) OX=284812 GN=SPAC17A2.14 PE=1 SV=4
chromosome.1.1424	5895	-	-	-	-	-	OKP15121.1 hypothetical protein PENSUB_2163 [Penicillium subrubescens]	-
chromosome.1.1425	346	KOG1201, Secondary metabolites biosynthesis, transport and catabolism	-	-	-	-	OOQ88823.1 short chain dehydrogenase/reductase family protein [Penicillium brasilianum]	Dehydrogenase RED2 OS=Cochliobolus heterostrophus (strain C4 / ATCC 48331 / race T) OX=665024 GN=RED2 PE=3 SV=1
chromosome.1.1426	502	-	-	-	-	-	CEJ60910.1 hypothetical protein PMG11_09464 [Penicillium brasilianum]	-
chromosome.1.1427	595	-	-	-	-	-	OOQ88825.1 hypothetical protein PEBR_11618 [Penicillium brasilianum]	-
chromosome.1.1428	1096	-	GO:0006355(regulation of transcription, DNA-templated)	GO:0005634(nucleus)	GO:0000981(DNA-binding transcription factor activity, RNA polymerase II-specific),GO:0008270(zinc ion binding)	-	OOQ88826.1 C6 finger domain protein [Penicillium brasilianum]	-
chromosome.1.1429	295	-	-	-	-	K00477 PHYH; phytanoyl-CoA hydroxylase [EC:1.14.11.18]	CZR68620.1 uncharacterized protein PAC_18519 [Phialocephala subalpina]	-
chromosome.1.143	511	-	-	-	-	-	CEJ56625.1 hypothetical protein PMG11_02826 [Penicillium brasilianum]	-
chromosome.1.1430	513	-	GO:0055085(transmembrane transport)	GO:0016021(integral component of membrane)	-	-	XP_022489866.1 hypothetical protein PENARI_c006G10224 [Penicillium arizonense]	Uncharacterized transporter C460.05 OS=Schizosaccharomyces pombe (strain 972 / ATCC 24843) OX=284812 GN=SPBC460.05 PE=3 SV=1
chromosome.1.1431	130	-	-	-	-	-	CEJ60907.1 hypothetical protein PMG11_09461 [Penicillium brasilianum]	Antigenic thaumatin-like protein ARB_01932 OS=Arthroderma benhamiae (strain ATCC MYA-4681 / CBS 112371) OX=663331 GN=ARB_01932 PE=1 SV=2
chromosome.1.1432	353	KOG4389, Signal transduction mechanisms	-	-	-	-	CEJ60906.1 Putative Carboxylesterase [Penicillium brasilianum]	Acetylcholinesterase OS=Felis catus OX=9685 GN=ACHE PE=3 SV=1
chromosome.1.1433	1608	KOG4177, Cell wall/membrane/envelope biogenesis	GO:0006468(protein phosphorylation)	-	GO:0005515(protein binding),GO:0004672(protein kinase activity),GO:0005524(ATP binding)	-	OKP15133.1 Ankyrin-1 [Penicillium subrubescens]	Ankyrin-1 OS=Homo sapiens OX=9606 GN=ANK1 PE=1 SV=3
chromosome.1.1434	563	-	-	-	-	-	OKP15134.1 hypothetical protein PENSUB_2176 [Penicillium subrubescens]	-
chromosome.1.1435	218	KOG1696, Translation, ribosomal structure and biogenesis	GO:0006412(translation)	GO:0005622(intracellular),GO:0005840(ribosome),GO:0022625(cytosolic large ribosomal subunit)	GO:0003735(structural constituent of ribosome)	K02885 RP-L19e, RPL19; large subunit ribosomal protein L19e	XP_022490548.1 hypothetical protein PENARI_c005G01950 [Penicillium arizonense]	60S ribosomal protein L19-2 OS=Arabidopsis thaliana OX=3702 GN=RPL19B PE=2 SV=1
chromosome.1.1436	2675	KOG1242, Translation, ribosomal structure and biogenesis	-	-	-	-	OKP15136.1 Translational activator GCN1 [Penicillium subrubescens]	eIF-2-alpha kinase activator GCN1 OS=Saccharomyces cerevisiae (strain ATCC 204508 / S288c) OX=559292 GN=GCN1 PE=1 SV=1
chromosome.1.1437	1461	-	-	-	GO:0004386(helicase activity),GO:0003676(nucleic acid binding),GO:0005524(ATP binding)	K18995 DHX29; ATP-dependent RNA helicase DHX29 [EC:3.6.4.13]	OKP15137.1 hypothetical protein PENSUB_2179 [Penicillium subrubescens]	Uncharacterized helicase C15C4.05 OS=Schizosaccharomyces pombe (strain 972 / ATCC 24843) OX=284812 GN=SPBC15C4.05 PE=3 SV=1
chromosome.1.1438	148	-	-	-	-	-	-	-
chromosome.1.1439	634	-	-	-	GO:0003677(DNA binding)	K12763 EFG1, SOK2; enhanced filamentous growth protein 1	OKP15139.1 Cell pattern formation-associated protein stuA [Penicillium subrubescens]	Cell pattern formation-associated protein stuA OS=Penicillium rubens (strain ATCC 28089 / DSM 1075 / NRRL 1951 / Wisconsin 54-1255) OX=500485 GN=stuA PE=3 SV=1
chromosome.1.144	320	-	GO:0030041(actin filament polymerization),GO:0030833(regulation of actin filament polymerization),GO:0034314(Arp2/3 complex-mediated actin nucleation)	GO:0005885(Arp2/3 protein complex),GO:0015629(actin cytoskeleton)	-	K05758 ARPC2; actin related protein 2/3 complex, subunit 2	OOQ91660.1 Actin-related protein 2/3 complex subunit 2 [Penicillium brasilianum]	Actin-related protein 2/3 complex subunit 2 OS=Schizosaccharomyces pombe (strain 972 / ATCC 24843) OX=284812 GN=arc2 PE=1 SV=1
chromosome.1.1440	407	-	-	-	-	K01186 NEU1; sialidase-1 [EC:3.2.1.18]	OKP15143.1 Exo-alpha-sialidase [Penicillium subrubescens]	Exo-alpha-sialidase OS=Neosartorya fumigata (strain ATCC MYA-4609 / Af293 / CBS 101355 / FGSC A1100) OX=330879 GN=AFUA_4G13800 PE=1 SV=2
chromosome.1.1441	217	KOG1541, General function prediction only	-	-	-	-	OKP15144.1 Williams-Beuren syndrome chromosomal region 27 protein [Penicillium subrubescens]	Methyltransferase-like protein 27 OS=Homo sapiens OX=9606 GN=METTL27 PE=1 SV=2
chromosome.1.1442	811	KOG2922, Function unknown	GO:0015693(magnesium ion transport)	GO:0016021(integral component of membrane)	GO:0015095(magnesium ion transmembrane transporter activity)	K22733 NIPA, SLC57A2S; magnesium transporter	OOQ88838.1 DUF803 domain membrane protein [Penicillium brasilianum]	Probable magnesium transporter NIPA4 OS=Arabidopsis thaliana OX=3702 GN=At1g71900 PE=2 SV=1
chromosome.1.1443	635	KOG4231, Lipid transport and metabolism	GO:0006629(lipid metabolic process)	-	-	-	OKP15147.1 hypothetical protein PENSUB_2189 [Penicillium subrubescens]	Phospholipase A I OS=Arabidopsis thaliana OX=3702 GN=PLA1 PE=3 SV=1
chromosome.1.1444	424	KOG2362, General function prediction only	-	-	GO:0003824(catalytic activity),GO:0030151(molybdenum ion binding),GO:0030170(pyridoxal phosphate binding)	-	CEJ60894.1 hypothetical protein PMG11_09448 [Penicillium brasilianum]	Mitochondrial amidoxime-reducing component 1 OS=Homo sapiens OX=9606 GN=MARC1 PE=1 SV=1
chromosome.1.1445	525	-	GO:0019264(glycine biosynthetic process from serine),GO:0035999(tetrahydrofolate interconversion)	-	GO:0003824(catalytic activity),GO:0004372(glycine hydroxymethyltransferase activity),GO:0030170(pyridoxal phosphate binding)	K00600 glyA, SHMT; glycine hydroxymethyltransferase [EC:2.1.2.1]	OKP15150.1 hypothetical protein PENSUB_2192 [Penicillium subrubescens]	Putative serine hydroxymethyltransferase, mitochondrial OS=Neurospora crassa (strain ATCC 24698 / 74-OR23-1A / CBS 708.71 / DSM 1257 / FGSC 987) OX=367110 GN=cbs-2 PE=3 SV=2
chromosome.1.1446	542	-	GO:0055085(transmembrane transport)	GO:0016021(integral component of membrane)	-	-	OKP15151.1 hypothetical protein PENSUB_2193 [Penicillium subrubescens]	Vacuolar membrane amino acid uptake transporter fnx2 OS=Schizosaccharomyces pombe (strain 972 / ATCC 24843) OX=284812 GN=fnx2 PE=3 SV=1
chromosome.1.1447	143	-	-	-	-	-	OKP15155.1 Clock-controlled protein 6 [Penicillium subrubescens]	Clock-controlled protein 6 OS=Neurospora crassa (strain ATCC 24698 / 74-OR23-1A / CBS 708.71 / DSM 1257 / FGSC 987) OX=367110 GN=ccg-6 PE=2 SV=2
chromosome.1.1448	455	-	-	-	-	K01183 E3.2.1.14; chitinase [EC:3.2.1.14]	OQE20872.1 hypothetical protein PENFLA_c015G02157 [Penicillium flavigenum]	-
chromosome.1.1449	520	KOG2816, General function prediction only	GO:0055085(transmembrane transport)	GO:0016021(integral component of membrane)	-	-	OKP15157.1 hypothetical protein PENSUB_2199 [Penicillium subrubescens]	Tetracycline resistance protein, class A OS=Escherichia coli OX=562 GN=tetA PE=3 SV=2
chromosome.1.145	962	-	-	-	GO:0005515(protein binding)	K14556 DIP2, UTP12, WDR3; U3 small nucleolar RNA-associated protein 12	CEJ56623.1 Putative WD domain-containing protein [Penicillium brasilianum]	Uncharacterized WD repeat-containing protein C3D6.12 OS=Schizosaccharomyces pombe (strain 972 / ATCC 24843) OX=284812 GN=SPBC3D6.12 PE=1 SV=1
chromosome.1.1450	509	-	GO:0043386(mycotoxin biosynthetic process)	-	GO:0016407(acetyltransferase activity)	-	OKP14905.1 hypothetical protein PENSUB_5065 [Penicillium subrubescens]	Trichothecene 15-O-acetyltransferase TRI3 OS=Fusarium sporotrichioides OX=5514 GN=TRI3 PE=1 SV=1
chromosome.1.1451	711	KOG1175, Lipid transport and metabolism	-	-	GO:0003824(catalytic activity)	-	CEJ60887.1 Putative Acyl-CoA synthetase [Penicillium brasilianum]	Uncharacterized protein PA3568 OS=Pseudomonas aeruginosa (strain ATCC 15692 / DSM 22644 / CIP 104116 / JCM 14847 / LMG 12228 / 1C / PRS 101 / PAO1) OX=208964 GN=PA3568 PE=3 SV=2
chromosome.1.1452	243	KOG0395, General function prediction only	GO:0007165(signal transduction)	GO:0016020(membrane)	GO:0005525(GTP binding),GO:0003924(GTPase activity)	K07827 KRAS, KRAS2; GTPase KRas	CEJ60886.1 Putative Ras small monomeric GTPase RasB [Penicillium brasilianum]	Protein ras-2 OS=Neurospora crassa (strain ATCC 24698 / 74-OR23-1A / CBS 708.71 / DSM 1257 / FGSC 987) OX=367110 GN=ras-2 PE=3 SV=2
chromosome.1.1453	121	-	-	-	-	K09568 FKBP1; FK506-binding protein 1 [EC:5.2.1.8]	EPS29132.1 hypothetical protein PDE_04081 [Penicillium oxalicum 114-2]	FK506-binding protein 1 OS=Aspergillus oryzae (strain ATCC 42149 / RIB 40) OX=510516 GN=fpr1 PE=3 SV=1
chromosome.1.1454	373	-	GO:0055085(transmembrane transport)	GO:0016021(integral component of membrane)	-	-	KFY20081.1 hypothetical protein V491_04006 [Pseudogymnoascus sp. VKM F-3775]	MFS transporter prlL OS=Fungal sp. (strain NRRL 50135) OX=1547289 GN=prlL PE=3 SV=1
chromosome.1.1455	708	-	GO:0006351(transcription, DNA-templated)	GO:0005634(nucleus)	GO:0003677(DNA binding),GO:0008270(zinc ion binding)	-	CEL02560.1 hypothetical protein ASPCAL03728 [Aspergillus calidoustus]	Nicotinate catabolism cluster-specific transcription factor OS=Emericella nidulans (strain FGSC A4 / ATCC 38163 / CBS 112.46 / NRRL 194 / M139) OX=227321 GN=hxnR PE=1 SV=1
chromosome.1.1456	332	KOG1577, General function prediction only	GO:0055114(oxidation-reduction process)	-	GO:0016491(oxidoreductase activity)	K18097 GCY1; glycerol 2-dehydrogenase (NADP+) [EC:1.1.1.156]	CEL02561.1 Putative Glycerol dehydrogenase [Aspergillus calidoustus]	D-galacturonate reductase OS=Hypocrea jecorina OX=51453 GN=gar1 PE=1 SV=1
chromosome.1.1457	352	-	-	-	-	-	CEJ62407.1 hypothetical protein PMG11_10907 [Penicillium brasilianum]	Fusarinine C esterase sidJ OS=Neosartorya fumigata (strain ATCC MYA-4609 / Af293 / CBS 101355 / FGSC A1100) OX=330879 GN=sidJ PE=1 SV=1
chromosome.1.1458	608	-	-	-	GO:0016787(hydrolase activity),GO:0005515(protein binding)	K07393 ECM4, yqjG; glutathionyl-hydroquinone reductase [EC:1.8.5.7]	XP_026628656.1 haloacid dehalogenase [Aspergillus welwitschiae]	Glutathione S-transferase omega-like 2 OS=Schizosaccharomyces pombe (strain 972 / ATCC 24843) OX=284812 GN=gto2 PE=3 SV=1
chromosome.1.1459	1310	-	GO:0032065(cortical protein anchoring)	GO:0005938(cell cortex)	GO:0005515(protein binding),GO:0005543(phospholipid binding)	-	CEJ60882.1 hypothetical protein PMG11_09436 [Penicillium brasilianum]	Anucleate primary sterigmata protein A OS=Emericella nidulans (strain FGSC A4 / ATCC 38163 / CBS 112.46 / NRRL 194 / M139) OX=227321 GN=apsA PE=1 SV=2
chromosome.1.146	345	KOG1558, Inorganic ion transport and metabolism	-	-	-	K22685 WSS1; DNA-dependent metalloprotease WSS1 [EC:3.4.24.-]	OOQ91662.1 zinc metallopeptidase [Penicillium brasilianum]	DNA-dependent metalloprotease WSS1 OS=Saccharomyces cerevisiae (strain ATCC 204508 / S288c) OX=559292 GN=WSS1 PE=1 SV=1
chromosome.1.1460	84	KOG0537, Energy production and conversion	-	-	-	-	OKP15167.1 hypothetical protein PENSUB_2209 [Penicillium subrubescens]	Putative cytochrome b5 B11H24.095 OS=Neurospora crassa (strain ATCC 24698 / 74-OR23-1A / CBS 708.71 / DSM 1257 / FGSC 987) OX=367110 GN=B11H24.095 PE=3 SV=1
chromosome.1.1461	1116	KOG0923, RNA processing and modification	-	-	GO:0004386(helicase activity),GO:0003676(nucleic acid binding),GO:0005524(ATP binding)	K12813 DHX16; pre-mRNA-splicing factor ATP-dependent RNA helicase DHX16 [EC:3.6.4.13]	OKP15173.1 Pre-mRNA-splicing factor ATP-dependent RNA helicase-like protein cdc28 [Penicillium subrubescens]	Pre-mRNA-splicing factor ATP-dependent RNA helicase-like protein cdc28 OS=Schizosaccharomyces pombe (strain 972 / ATCC 24843) OX=284812 GN=cdc28 PE=3 SV=2
chromosome.1.1462	1090	-	GO:0006468(protein phosphorylation)	-	GO:0004672(protein kinase activity),GO:0005524(ATP binding)	K03114 SWE1; mitosis inhibitor protein kinase SWE1 [EC:2.7.11.1]	OOQ88857.1 putative protein kinase [Penicillium brasilianum]	Mitosis inhibitor protein kinase wee1 OS=Schizosaccharomyces pombe (strain 972 / ATCC 24843) OX=284812 GN=wee1 PE=1 SV=1
chromosome.1.1463	5093	-	-	-	GO:0003824(catalytic activity),GO:0031177(phosphopantetheine binding)	K22148 SIDC; ferricrocin synthase	OKP15175.1 Hydroxamate-type ferrichrome siderophore peptide synthetase [Penicillium subrubescens]	Nonribosomal peptide synthase sidC OS=Arthroderma benhamiae (strain ATCC MYA-4681 / CBS 112371) OX=663331 GN=sidC PE=2 SV=1
chromosome.1.1464	494	-	-	-	-	K10531 pvdA, SIDA; L-ornithine N5-monooxygenase [EC:1.14.13.195 1.14.13.196]	OOQ88860.1 ornithine-N5-oxygenase [Penicillium brasilianum]	L-ornithine N(5)-monooxygenase OS=Neosartorya fumigata (strain ATCC MYA-4609 / Af293 / CBS 101355 / FGSC A1100) OX=330879 GN=sidA PE=1 SV=1
chromosome.1.1465	732	-	-	-	GO:0005515(protein binding)	K20032 ZDHHC13_17, HIP14; palmitoyltransferase ZDHHC13/17 [EC:2.3.1.225]	OOQ88861.1 Palmitoyltransferase akr1 [Penicillium brasilianum]	Palmitoyltransferase akr1 OS=Aspergillus oryzae (strain ATCC 42149 / RIB 40) OX=510516 GN=akr1 PE=3 SV=2
chromosome.1.1466	268	KOG1674, General function prediction only	GO:0000079(regulation of cyclin-dependent protein serine/threonine kinase activity)	-	GO:0019901(protein kinase binding)	-	OKP15178.1 PHO85 cyclin-7 [Penicillium subrubescens]	PHO85 cyclin-7 OS=Saccharomyces cerevisiae (strain ATCC 204508 / S288c) OX=559292 GN=PCL7 PE=1 SV=3
chromosome.1.1467	296	-	-	-	-	-	CEJ60871.1 hypothetical protein PMG11_09426 [Penicillium brasilianum]	-
chromosome.1.1468	517	-	-	-	-	-	CEJ60870.1 hypothetical protein PMG11_09425 [Penicillium brasilianum]	-
chromosome.1.1469	466	KOG1397, Inorganic ion transport and metabolism	GO:0055085(transmembrane transport),GO:0006816(calcium ion transport)	GO:0016021(integral component of membrane)	GO:0015369(calcium:proton antiporter activity)	K07300 chaA, CAX; Ca2+:H+ antiporter	OOQ88864.1 vacuolar Ca(2+)/H(+) exchanger [Penicillium brasilianum]	Vacuolar cation/proton exchanger 2 OS=Arabidopsis thaliana OX=3702 GN=CAX2 PE=1 SV=2
chromosome.1.147	459	-	-	-	-	-	OKO97639.1 hypothetical protein PENSUB_9930 [Penicillium subrubescens]	UPF0744 protein C106.03 OS=Schizosaccharomyces pombe (strain 972 / ATCC 24843) OX=284812 GN=SPBC106.03 PE=1 SV=1
chromosome.1.1470	338	-	-	-	-	-	KEQ58022.1 hypothetical protein M437DRAFT_79372 [Aureobasidium melanogenum CBS 110374]	-
chromosome.1.1471	517	KOG1252, Amino acid transport and metabolism	GO:0019343(cysteine biosynthetic process via cystathionine)	GO:0005737(cytoplasm)	GO:0004122(cystathionine beta-synthase activity)	K01697 CBS; cystathionine beta-synthase [EC:4.2.1.22]	CEJ60868.1 Putative Cystathionine beta-synthase [Penicillium brasilianum]	Cystathionine beta-synthase OS=Saccharomyces cerevisiae (strain ATCC 204508 / S288c) OX=559292 GN=CYS4 PE=1 SV=1
chromosome.1.1472	326	KOG1208, Secondary metabolites biosynthesis, transport and catabolism	-	-	-	-	CEJ60867.1 hypothetical protein PMG11_09422 [Penicillium brasilianum]	Putative oxidoreductase bli-4, mitochondrial OS=Neurospora crassa (strain ATCC 24698 / 74-OR23-1A / CBS 708.71 / DSM 1257 / FGSC 987) OX=367110 GN=bli-4 PE=1 SV=1
chromosome.1.1473	319	KOG0090, Intracellular trafficking, secretion, and vesicular transport	-	-	-	K12272 SRPRB, SRP102; signal recognition particle receptor subunit beta	OKP11000.1 Signal recognition particle receptor subunit beta [Penicillium subrubescens]	Signal recognition particle receptor subunit beta OS=Saccharomyces cerevisiae (strain ATCC 204508 / S288c) OX=559292 GN=SRP102 PE=1 SV=1
chromosome.1.1474	291	-	GO:0006078((1->6)-beta-D-glucan biosynthetic process),GO:0042546(cell wall biogenesis)	-	-	-	OKP11001.1 hypothetical protein PENSUB_3522 [Penicillium subrubescens]	-
chromosome.1.1475	433	-	GO:0006561(proline biosynthetic process)	GO:0005737(cytoplasm)	GO:0003723(RNA binding),GO:0004349(glutamate 5-kinase activity)	K00931 proB; glutamate 5-kinase [EC:2.7.2.11]	CEJ60860.1 Putative Gamma-glutamyl kinase [Penicillium brasilianum]	Probable glutamate 5-kinase OS=Schizosaccharomyces pombe (strain 972 / ATCC 24843) OX=284812 GN=SPAC17H9.13c PE=3 SV=1
chromosome.1.1476	238	KOG3314, Replication, recombination and repair	-	-	GO:0004222(metalloendopeptidase activity)	K18156 ATP23, XRCC6BP1; mitochondrial inner membrane protease ATP23 [EC:3.4.24.-]	CEJ60859.1 Putative Mitochondrial inner membrane protease atp23 [Penicillium brasilianum]	Mitochondrial inner membrane protease atp23 OS=Neosartorya fischeri (strain ATCC 1020 / DSM 3700 / CBS 544.65 / FGSC A1164 / JCM 1740 / NRRL 181 / WB 181) OX=331117 GN=atp23 PE=3 SV=2
chromosome.1.1477	387	-	GO:0006468(protein phosphorylation)	-	GO:0004672(protein kinase activity),GO:0005524(ATP binding)	-	OKP11004.1 Serine/threonine-protein kinase ark1 [Penicillium subrubescens]	Serine/threonine-protein kinase ark1 OS=Schizosaccharomyces pombe (strain 972 / ATCC 24843) OX=284812 GN=ark1 PE=1 SV=2
chromosome.1.1478	275	-	-	-	-	K17607 TIPRL, TIP41; type 2A phosphatase activator TIP41	CEJ60857.1 Putative TipA protein [Penicillium brasilianum]	TIP41-like protein OS=Xenopus tropicalis OX=8364 GN=tiprl PE=2 SV=1
chromosome.1.1479	201	-	-	-	-	-	CEJ60856.1 hypothetical protein PMG11_09412 [Penicillium brasilianum]	Protein LURP-one-related 10 OS=Arabidopsis thaliana OX=3702 GN=At3g11740 PE=2 SV=2
chromosome.1.148	281	-	-	GO:0016021(integral component of membrane)	-	-	OOQ91664.1 hypothetical protein PEBR_09004 [Penicillium brasilianum]	-
chromosome.1.1480	129	-	GO:0009116(nucleoside metabolic process)	-	GO:0003824(catalytic activity)	-	XP_024682565.1 purine and uridine phosphorylase, partial [Aspergillus novofumigatus IBT 16806]	-
chromosome.1.1481	408	-	-	-	-	-	CEJ60855.1 hypothetical protein PMG11_09411 [Penicillium brasilianum]	Acriflavine sensitivity control protein acr-2 OS=Neurospora crassa (strain ATCC 24698 / 74-OR23-1A / CBS 708.71 / DSM 1257 / FGSC 987) OX=367110 GN=acr-2 PE=3 SV=3
chromosome.1.1482	244	-	-	-	-	K06035 DDI2_3; cyanamide hydratase [EC:4.2.1.69]	OQD69200.1 hypothetical protein PENPOL_c002G06277 [Penicillium polonicum]	Cyanamide hydratase OS=Albifimbria verrucaria OX=1859699 GN=CAH PE=1 SV=1
chromosome.1.1483	596	-	GO:0006071(glycerol metabolic process)	-	GO:0004371(glycerone kinase activity),GO:0005524(ATP binding)	K00863 DAK, TKFC; triose/dihydroxyacetone kinase / FAD-AMP lyase (cyclizing) [EC:2.7.1.28 2.7.1.29 4.6.1.15]	OKP11018.1 Dihydroxyacetone kinase [Penicillium subrubescens]	Dihydroxyacetone kinase OS=Komagataella pastoris OX=4922 GN=DAK PE=3 SV=1
chromosome.1.1484	668	KOG0571, Amino acid transport and metabolism	GO:0006529(asparagine biosynthetic process)	-	GO:0004066(asparagine synthase (glutamine-hydrolyzing) activity)	K01953 asnB, ASNS; asparagine synthase (glutamine-hydrolysing) [EC:6.3.5.4]	XP_022491591.1 hypothetical protein PENARI_c003G09040 [Penicillium arizonense]	Amidase chyE OS=Penicillium rubens (strain ATCC 28089 / DSM 1075 / NRRL 1951 / Wisconsin 54-1255) OX=500485 GN=chyD PE=3 SV=1
chromosome.1.1485	135	-	-	-	GO:0016846(carbon-sulfur lyase activity)	-	EPS27284.1 hypothetical protein PDE_02227 [Penicillium oxalicum 114-2]	-
chromosome.1.1486	310	-	-	-	-	K17662 CBP3, UQCC; cytochrome b pre-mRNA-processing protein 3	CEJ60839.1 hypothetical protein PMG11_09396 [Penicillium brasilianum]	CBP3-like protein OS=Schizosaccharomyces pombe (strain 972 / ATCC 24843) OX=284812 GN=cbp3 PE=3 SV=1
chromosome.1.1487	614	KOG1047, Lipid transport and metabolism; Amino acid transport and metabolism; Posttranslational modification, protein turnover, chaperones; Defense mechanisms	-	-	GO:0008237(metallopeptidase activity),GO:0008270(zinc ion binding)	K01254 LTA4H; leukotriene-A4 hydrolase [EC:3.3.2.6]	OOQ88902.1 Leukotriene A-4 hydrolase like protein [Penicillium brasilianum]	Leucine aminopeptidase 2 OS=Aspergillus terreus (strain NIH 2624 / FGSC A1156) OX=341663 GN=ATEG_06861 PE=3 SV=2
chromosome.1.1488	1140	-	-	-	-	-	OOQ88903.1 hypothetical protein PEBR_11959 [Penicillium brasilianum]	-
chromosome.1.1489	477	-	-	-	-	-	OOQ88904.1 C6 finger domain protein [Penicillium brasilianum]	Echinocandin B biosynthetic cluster transcription factor ecdB OS=Aspergillus rugulosus OX=41736 GN=ecdB PE=1 SV=1
chromosome.1.149	748	-	-	-	GO:0005515(protein binding)	-	CEJ56618.1 hypothetical protein PMG11_02819 [Penicillium brasilianum]	Protein DSF2 OS=Saccharomyces cerevisiae (strain ATCC 204508 / S288c) OX=559292 GN=DSF2 PE=1 SV=2
chromosome.1.1490	473	-	-	-	-	-	OOQ88905.1 hypothetical protein PEBR_11967 [Penicillium brasilianum]	-
chromosome.1.1491	465	KOG2737, General function prediction only	-	-	GO:0004177(aminopeptidase activity),GO:0030145(manganese ion binding)	K14213 PEPD; Xaa-Pro dipeptidase [EC:3.4.13.9]	OKP11029.1 hypothetical protein PENSUB_3550 [Penicillium subrubescens]	Probable Xaa-Pro aminopeptidase pepP OS=Penicillium rubens (strain ATCC 28089 / DSM 1075 / NRRL 1951 / Wisconsin 54-1255) OX=500485 GN=pepP PE=3 SV=1
chromosome.1.1492	299	-	-	-	-	-	CEJ60833.1 hypothetical protein PMG11_09390 [Penicillium brasilianum]	-
chromosome.1.1493	603	KOG0380, Lipid transport and metabolism	-	-	GO:0008374(O-acyltransferase activity)	K00637 SOAT; sterol O-acyltransferase [EC:2.3.1.26]	OKP11032.1 Sterol O-acyltransferase 2 [Penicillium subrubescens]	Sterol O-acyltransferase 2 OS=Candida albicans OX=5476 GN=ARE2 PE=1 SV=1
chromosome.1.1494	246	KOG3043, General function prediction only	-	-	GO:0016787(hydrolase activity)	-	OOQ88910.1 Protein AIM2 [Penicillium brasilianum]	Hydrolase tropI OS=Talaromyces stipitatus (strain ATCC 10500 / CBS 375.48 / QM 6759 / NRRL 1006) OX=441959 GN=tropI PE=3 SV=1
chromosome.1.1495	650	KOG0046, Cytoskeleton	-	-	GO:0005515(protein binding)	K17275 PLS1; plastin-1	EPS29103.1 hypothetical protein PDE_04052 [Penicillium oxalicum 114-2]	Fimbrin OS=Saccharomyces cerevisiae (strain ATCC 204508 / S288c) OX=559292 GN=SAC6 PE=1 SV=1
chromosome.1.1496	264	KOG1208, Secondary metabolites biosynthesis, transport and catabolism	-	-	-	-	OKP11035.1 Carbonyl reductase [NADPH] 1 [Penicillium subrubescens]	Short-chain dehydrogenase/reductase tropE OS=Talaromyces stipitatus (strain ATCC 10500 / CBS 375.48 / QM 6759 / NRRL 1006) OX=441959 GN=tropE PE=3 SV=1
chromosome.1.1497	156	-	GO:0006351(transcription, DNA-templated)	GO:0005634(nucleus)	GO:0003677(DNA binding),GO:0008270(zinc ion binding)	-	OKP11037.1 hypothetical protein PENSUB_3558 [Penicillium subrubescens]	Pyrrolocin cluster transcription factor fsdR OS=Fungal sp. (strain NRRL 50135) OX=1547289 GN=prlR PE=3 SV=1
chromosome.1.1498	957	-	-	-	GO:0046872(metal ion binding)	-	CEJ60828.1 hypothetical protein PMG11_09385 [Penicillium brasilianum]	Probable phospholipase C20G8.02, mitochondrial OS=Schizosaccharomyces pombe (strain 972 / ATCC 24843) OX=284812 GN=SPAC20G8.02 PE=3 SV=1
chromosome.1.1499	1142	-	-	-	GO:0035091(phosphatidylinositol binding)	-	OOQ81602.1 PX domain protein [Penicillium brasilianum]	Putative esterase C31F10.02 OS=Schizosaccharomyces pombe (strain 972 / ATCC 24843) OX=284812 GN=SPBC31F10.02 PE=3 SV=1
chromosome.1.15	172	-	-	GO:0016020(membrane)	-	-	OKP10121.1 ATP-binding cassette transporter CGR1 [Penicillium subrubescens]	ABC-type transporter adrC OS=Penicillium roqueforti OX=5082 GN=adrC PE=3 SV=1
chromosome.1.150	335	-	-	-	-	-	CEJ56617.1 hypothetical protein PMG11_02818 [Penicillium brasilianum]	-
chromosome.1.1500	154	KOG2712, Transcription	GO:0006355(regulation of transcription, DNA-templated)	-	GO:0003677(DNA binding)	-	CEJ60825.1 hypothetical protein PMG11_09382 [Penicillium brasilianum]	Putative RNA polymerase II transcriptional coactivator OS=Neurospora crassa (strain ATCC 24698 / 74-OR23-1A / CBS 708.71 / DSM 1257 / FGSC 987) OX=367110 GN=80A10.210 PE=3 SV=1
chromosome.1.1501	1345	-	-	-	GO:0003824(catalytic activity),GO:0016787(hydrolase activity)	K01469 OPLAH, OXP1, oplAH; 5-oxoprolinase (ATP-hydrolysing) [EC:3.5.2.9]	OOQ81604.1 5-oxoprolinase [Penicillium brasilianum]	Uncharacterized protein C11D3.15 OS=Schizosaccharomyces pombe (strain 972 / ATCC 24843) OX=284812 GN=SPAC11D3.15 PE=3 SV=1
chromosome.1.1502	223	-	-	-	GO:0003676(nucleic acid binding)	-	CEJ60823.1 Putative Pre-mRNA splicing factor [Penicillium brasilianum]	Pre-mRNA-splicing factor srp1 OS=Schizosaccharomyces pombe (strain 972 / ATCC 24843) OX=284812 GN=srp1 PE=1 SV=3
chromosome.1.1503	353	KOG0752, Energy production and conversion	GO:0055085(transmembrane transport)	-	GO:0022857(transmembrane transporter activity)	K14684 SLC25A23S; solute carrier family 25 (mitochondrial phosphate transporter), member 23/24/25/41	CEJ60822.1 Putative Solute carrier protein [Penicillium brasilianum]	Uncharacterized mitochondrial carrier YPR011C OS=Saccharomyces cerevisiae (strain ATCC 204508 / S288c) OX=559292 GN=YPR011C PE=1 SV=1
chromosome.1.1504	184	-	-	-	-	K02883 RP-L18e, RPL18; large subunit ribosomal protein L18e	OKP11047.1 60S ribosomal protein L18-B [Penicillium subrubescens]	60S ribosomal protein L18-B OS=Schizosaccharomyces pombe (strain 972 / ATCC 24843) OX=284812 GN=rpl1802 PE=1 SV=1
chromosome.1.1505	458	-	GO:0006561(proline biosynthetic process),GO:0055114(oxidation-reduction process)	-	GO:0004350(glutamate-5-semialdehyde dehydrogenase activity),GO:0016491(oxidoreductase activity),GO:0050661(NADP binding),GO:0016620(oxidoreductase activity, acting on the aldehyde or oxo group of donors, NAD or NADP as acceptor)	K00147 proA; glutamate-5-semialdehyde dehydrogenase [EC:1.2.1.41]	OKP11048.1 hypothetical protein PENSUB_3569 [Penicillium subrubescens]	Probable gamma-glutamyl phosphate reductase OS=Schizosaccharomyces pombe (strain 972 / ATCC 24843) OX=284812 GN=pro1 PE=3 SV=1
chromosome.1.1506	499	KOG2582, Signal transduction mechanisms; Posttranslational modification, protein turnover, chaperones	-	-	-	K12177 COPS3, CSN3; COP9 signalosome complex subunit 3	CEJ60819.1 hypothetical protein PMG11_09376 [Penicillium brasilianum]	COP9 signalosome complex subunit 3 OS=Emericella nidulans (strain FGSC A4 / ATCC 38163 / CBS 112.46 / NRRL 194 / M139) OX=227321 GN=csnC PE=1 SV=2
chromosome.1.1507	320	-	GO:0005975(carbohydrate metabolic process)	-	GO:0004553(hydrolase activity, hydrolyzing O-glycosyl compounds)	-	OKP12013.1 Extracellular endo-alpha-(1->5)-L-arabinanase 1 [Penicillium subrubescens]	Extracellular endo-alpha-(1->5)-L-arabinanase 1 OS=Bacillus subtilis (strain 168) OX=224308 GN=abnA PE=1 SV=3
chromosome.1.1508	661	KOG2024, Carbohydrate transport and metabolism	GO:0005975(carbohydrate metabolic process)	-	GO:0004553(hydrolase activity, hydrolyzing O-glycosyl compounds)	-	OKP12153.1 Beta-galactosidase [Penicillium subrubescens]	Beta-galactosidase OS=Thermoanaerobacter pseudethanolicus (strain ATCC 33223 / 39E) OX=340099 GN=lacZ PE=3 SV=2
chromosome.1.1509	533	KOG0254, General function prediction only	GO:0055085(transmembrane transport)	GO:0016020(membrane),GO:0016021(integral component of membrane)	GO:0022857(transmembrane transporter activity)	K08141 MAL; MFS transporter, SP family, general alpha glucoside:H+ symporter	OKP12152.1 Maltose permease MAL61 [Penicillium subrubescens]	Maltose permease MAL31 OS=Saccharomyces cerevisiae (strain ATCC 204508 / S288c) OX=559292 GN=MAL31 PE=1 SV=1
chromosome.1.151	409	-	GO:0006351(transcription, DNA-templated)	GO:0005634(nucleus)	GO:0003677(DNA binding),GO:0008270(zinc ion binding)	-	OOQ91667.1 C6 transcription factor [Penicillium brasilianum]	Fusaridione A cluster transcription factor fsdR OS=Fusarium heterosporum OX=42747 GN=fsdR PE=4 SV=2
chromosome.1.1510	729	-	GO:0006355(regulation of transcription, DNA-templated)	GO:0005634(nucleus)	GO:0000981(DNA-binding transcription factor activity, RNA polymerase II-specific),GO:0008270(zinc ion binding)	-	OKP12151.1 hypothetical protein PENSUB_2311 [Penicillium subrubescens]	-
chromosome.1.1511	114	KOG0503, Amino acid transport and metabolism	-	-	-	K01424 E3.5.1.1, ansA, ansB; L-asparaginase [EC:3.5.1.1]	OQE17606.1 hypothetical protein PENSTE_c020G06636 [Penicillium steckii]	L-asparaginase 2 OS=Bacillus subtilis (strain 168) OX=224308 GN=ansZ PE=2 SV=1
chromosome.1.1512	426	-	GO:0055114(oxidation-reduction process)	-	GO:0016491(oxidoreductase activity)	K00306 PIPOX; sarcosine oxidase / L-pipecolate oxidase [EC:1.5.3.1 1.5.3.7]	OJJ62980.1 hypothetical protein ASPSYDRAFT_55693 [Aspergillus sydowii CBS 593.65]	L-saccharopine oxidase OS=Schizosaccharomyces pombe (strain 972 / ATCC 24843) OX=284812 GN=fap2 PE=1 SV=1
chromosome.1.1513	333	KOG1208, Secondary metabolites biosynthesis, transport and catabolism	-	-	-	-	XP_022484601.1 hypothetical protein PENARI_c023G05853 [Penicillium arizonense]	Oxidoreductase calI OS=Penicillium decumbens OX=69771 GN=calI PE=1 SV=1
chromosome.1.1514	640	-	GO:0055114(oxidation-reduction process)	-	GO:0016491(oxidoreductase activity)	-	CEJ60818.1 Putative FAD binding domain protein [Penicillium brasilianum]	Uncharacterized FAD-binding protein C12C2.03c OS=Schizosaccharomyces pombe (strain 972 / ATCC 24843) OX=284812 GN=SPBC12C2.03c PE=3 SV=1
chromosome.1.1515	283	KOG3124, Amino acid transport and metabolism	GO:0006561(proline biosynthetic process),GO:0055114(oxidation-reduction process)	-	GO:0004735(pyrroline-5-carboxylate reductase activity)	K00286 proC; pyrroline-5-carboxylate reductase [EC:1.5.1.2]	OKP11753.1 Pyrroline-5-carboxylate reductase [Penicillium subrubescens]	Pyrroline-5-carboxylate reductase OS=Pseudomonas aeruginosa (strain ATCC 15692 / DSM 22644 / CIP 104116 / JCM 14847 / LMG 12228 / 1C / PRS 101 / PAO1) OX=208964 GN=proC PE=1 SV=2
chromosome.1.1516	324	KOG0773, Transcription	GO:0006355(regulation of transcription, DNA-templated)	-	GO:0003677(DNA binding)	-	CEJ60816.1 Putative AhpA protein [Penicillium brasilianum]	Putative homeobox protein Meis3-like 1 OS=Homo sapiens OX=9606 GN=MEIS3P1 PE=5 SV=2
chromosome.1.1517	630	-	GO:0006355(regulation of transcription, DNA-templated)	GO:0005634(nucleus)	GO:0000981(DNA-binding transcription factor activity, RNA polymerase II-specific),GO:0008270(zinc ion binding)	-	CEJ60815.1 hypothetical protein PMG11_09372 [Penicillium brasilianum]	Transcriptional activator of proteases prtT OS=Penicillium rubens (strain ATCC 28089 / DSM 1075 / NRRL 1951 / Wisconsin 54-1255) OX=500485 GN=prtT PE=3 SV=1
chromosome.1.1518	494	-	GO:0005975(carbohydrate metabolic process),GO:0016052(carbohydrate catabolic process)	-	GO:0003824(catalytic activity),GO:0004556(alpha-amylase activity),GO:0005509(calcium ion binding),GO:0043169(cation binding)	K01176 AMY, amyA, malS; alpha-amylase [EC:3.2.1.1]	CEJ60814.1 Putative Extracellular alpha-amylase amyA/amyB-Aspergillus niger (Precursor) [Penicillium brasilianum]	Alpha-amylase A type-3 OS=Aspergillus oryzae (strain ATCC 42149 / RIB 40) OX=510516 GN=amy3 PE=3 SV=1
chromosome.1.1519	983	-	GO:0005975(carbohydrate metabolic process)	-	GO:0003824(catalytic activity),GO:0030246(carbohydrate binding),GO:0004553(hydrolase activity, hydrolyzing O-glycosyl compounds)	K01187 malZ; alpha-glucosidase [EC:3.2.1.20]	CEJ60813.1 Putative Alpha-glucosidase [Penicillium brasilianum]	Alpha-glucosidase OS=Aspergillus oryzae (strain ATCC 42149 / RIB 40) OX=510516 GN=agdA PE=2 SV=1
chromosome.1.152	527	KOG2615, General function prediction only	GO:0055085(transmembrane transport)	GO:0016021(integral component of membrane)	GO:0005215(transporter activity)	-	OOQ91668.1 tetracycline-efflux transporter [Penicillium brasilianum]	Efflux pump azaK OS=Aspergillus niger (strain ATCC 1015 / CBS 113.46 / FGSC A1144 / LSHB Ac4 / NCTC 3858a / NRRL 328 / USDA 3528.7) OX=380704 GN=azaK PE=2 SV=1
chromosome.1.1520	614	-	GO:0006355(regulation of transcription, DNA-templated),GO:0006351(transcription, DNA-templated)	GO:0005634(nucleus)	GO:0000981(DNA-binding transcription factor activity, RNA polymerase II-specific),GO:0008270(zinc ion binding),GO:0003677(DNA binding)	-	CEJ60812.1 hypothetical protein PMG11_09369 [Penicillium brasilianum]	Maltose fermentation regulatory protein MAL63 OS=Saccharomyces cerevisiae OX=4932 GN=MAL63 PE=3 SV=1
chromosome.1.1521	369	-	GO:0006744(ubiquinone biosynthetic process)	-	GO:0008425(2-polyprenyl-6-methoxy-1,4-benzoquinone methyltransferase activity)	K00568 ubiG; 2-polyprenyl-6-hydroxyphenyl methylase / 3-demethylubiquinone-9 3-methyltransferase [EC:2.1.1.222 2.1.1.64]	OOQ89960.1 3-demethylubiquinone-9 3-methyltransferase [Penicillium brasilianum]	Ubiquinone biosynthesis O-methyltransferase, mitochondrial OS=Schizosaccharomyces pombe (strain 972 / ATCC 24843) OX=284812 GN=coq3 PE=3 SV=2
chromosome.1.1522	748	-	-	-	GO:0008270(zinc ion binding)	K10632 BRAP; BRCA1-associated protein [EC:2.3.2.27]	OKP11745.1 RING finger protein ETP1 -like protein [Penicillium subrubescens]	RING finger protein ETP1 homolog OS=Schizosaccharomyces pombe (strain 972 / ATCC 24843) OX=284812 GN=SPAC16E8.13 PE=3 SV=1
chromosome.1.1523	305	KOG0001, General function prediction only; Posttranslational modification, protein turnover, chaperones	-	-	GO:0005515(protein binding)	K10632 BRAP; BRCA1-associated protein [EC:2.3.2.27]	XP_460488.1 DEHA2F02816p [Debaryomyces hansenii CBS767]	Polyubiquitin OS=Kluyveromyces lactis (strain ATCC 8585 / CBS 2359 / DSM 70799 / NBRC 1267 / NRRL Y-1140 / WM37) OX=284590 GN=ubi4 PE=1 SV=1
chromosome.1.1524	778	-	GO:0006355(regulation of transcription, DNA-templated)	GO:0005634(nucleus)	GO:0000981(DNA-binding transcription factor activity, RNA polymerase II-specific),GO:0008270(zinc ion binding)	-	CEJ60808.1 Putative Remark: blastp matches are unspecific [Penicillium brasilianum]	Satratoxin biosynthesis SC3 cluster transcription factor SAT20 OS=Stachybotrys chartarum (strain CBS 109288 / IBT 7711) OX=1280523 GN=SAT20 PE=3 SV=1
chromosome.1.1525	517	KOG0365, Posttranslational modification, protein turnover, chaperones	GO:0018343(protein farnesylation)	GO:0005965(protein farnesyltransferase complex)	GO:0003824(catalytic activity)	K05954 FNTB; protein farnesyltransferase subunit beta [EC:2.5.1.58]	OOQ89964.1 Protein farnesyltransferase subunit beta [Penicillium brasilianum]	Protein farnesyltransferase subunit beta OS=Bos taurus OX=9913 GN=FNTB PE=2 SV=1
chromosome.1.1526	132	-	-	-	-	-	CEJ60806.1 hypothetical protein PMG11_09363 [Penicillium brasilianum]	-
chromosome.1.1527	273	KOG1208, Secondary metabolites biosynthesis, transport and catabolism	-	-	-	-	OKP11739.1 Short-chain dehydrogenase TIC 32, chloroplastic [Penicillium subrubescens]	Short chain dehydrogenase atnD OS=Emericella nidulans (strain FGSC A4 / ATCC 38163 / CBS 112.46 / NRRL 194 / M139) OX=227321 GN=atnD PE=2 SV=1
chromosome.1.1528	546	-	GO:0006351(transcription, DNA-templated)	GO:0005634(nucleus)	GO:0003677(DNA binding),GO:0008270(zinc ion binding)	-	OKP11738.1 hypothetical protein PENSUB_2810 [Penicillium subrubescens]	Trichosetin biosynthesis cluster transcription factor TF23 OS=Gibberella fujikuroi (strain CBS 195.34 / IMI 58289 / NRRL A-6831) OX=1279085 GN=TF23 PE=2 SV=1
chromosome.1.1529	205	-	GO:0006811(ion transport),GO:0055085(transmembrane transport)	GO:0016020(membrane)	GO:0005216(ion channel activity)	K22644 HVCN1, HV1; voltage-gated hydrogen channel 1	OOQ89966.1 putative ion transport protein [Penicillium brasilianum]	Voltage-gated hydrogen channel 1 OS=Danio rerio OX=7955 GN=hvcn1 PE=2 SV=1
chromosome.1.153	283	KOG1199, Secondary metabolites biosynthesis, transport and catabolism	-	-	-	-	OOQ91672.1 short-chain dehydrogenase [Penicillium brasilianum]	Short-chain dehydrogenase/reductase ATR7 OS=Stachybotrys chlorohalonata (strain IBT 40285) OX=1283841 GN=ATR7 PE=3 SV=1
chromosome.1.1530	577	KOG4389, Signal transduction mechanisms	-	-	-	-	OKP11736.1 Secreted lipase [Penicillium subrubescens]	Secreted lipase ARB07186/07185 OS=Arthroderma benhamiae (strain ATCC MYA-4681 / CBS 112371) OX=663331 GN=ARB_07185 PE=1 SV=2
chromosome.1.1531	522	KOG2966, General function prediction only	-	-	-	-	CEJ60803.1 hypothetical protein PMG11_09360 [Penicillium brasilianum]	Calcium uniporter protein 5, mitochondrial OS=Arabidopsis thaliana OX=3702 GN=At1g57610 PE=2 SV=1
chromosome.1.1532	191	-	GO:0000160(phosphorelay signal transduction system)	-	-	K11232 YPD1; osomolarity two-component system, phosphorelay intermediate protein YPD1	OKP11733.1 Multistep phosphorelay regulator 1 [Penicillium subrubescens]	Multistep phosphorelay regulator 1 OS=Schizosaccharomyces pombe (strain 972 / ATCC 24843) OX=284812 GN=mpr1 PE=1 SV=1
chromosome.1.1533	117	-	-	-	-	-	-	-
chromosome.1.1534	230	-	-	-	-	K10703 HACD, PHS1, PAS2; very-long-chain (3R)-3-hydroxyacyl-CoA dehydratase [EC:4.2.1.134]	CEJ60800.1 hypothetical protein PMG11_09357 [Penicillium brasilianum]	Probable very-long-chain (3R)-3-hydroxyacyl-CoA dehydratase OS=Schizosaccharomyces pombe (strain 972 / ATCC 24843) OX=284812 GN=SPBC19C2.15c PE=3 SV=2
chromosome.1.1535	427	-	-	-	-	-	OOQ89972.1 hypothetical protein PEBR_05784 [Penicillium brasilianum]	Increased recombination centers protein 6 OS=Meyerozyma guilliermondii (strain ATCC 6260 / CBS 566 / DSM 6381 / JCM 1539 / NBRC 10279 / NRRL Y-324) OX=294746 GN=IRC6 PE=3 SV=2
chromosome.1.1536	116	KOG3172, RNA processing and modification	GO:0000387(spliceosomal snRNP assembly)	GO:0005681(spliceosomal complex)	-	-	XP_001210791.1 small nuclear ribonucleoprotein Sm D3 [Aspergillus terreus NIH2624]	Small nuclear ribonucleoprotein Sm D3 OS=Xenopus laevis OX=8355 GN=snrpd3 PE=2 SV=1
chromosome.1.1537	610	-	-	-	GO:0003677(DNA binding)	-	OOQ89975.1 putative homeobox transcription factor (RfeB) [Penicillium brasilianum]	Pyriculol/pyriculariol biosynthesis cluster transcription factor 1 OS=Magnaporthe oryzae (strain 70-15 / ATCC MYA-4617 / FGSC 8958) OX=242507 GN=TRF2 PE=3 SV=1
chromosome.1.1538	341	-	-	-	-	K21547 PRO1, NOSA; C6 transcription factor Pro1	OOQ89977.1 hypothetical protein PEBR_05802 [Penicillium brasilianum]	-
chromosome.1.1539	474	-	-	-	GO:0008483(transaminase activity),GO:0030170(pyridoxal phosphate binding),GO:0003824(catalytic activity)	-	CEJ60793.1 hypothetical protein PMG11_09351 [Penicillium brasilianum]	Aminotransferase FGSG_17085 OS=Gibberella zeae (strain PH-1 / ATCC MYA-4620 / FGSC 9075 / NRRL 31084) OX=229533 GN=FGRAMPH1_01T09365 PE=3 SV=1
chromosome.1.154	433	KOG2614, Energy production and conversion; General function prediction only	-	-	GO:0071949(FAD binding)	-	OKO97628.1 Salicylate hydroxylase [Penicillium subrubescens]	6-methylsalicylic acid decarboxylase atA OS=Aspergillus terreus (strain NIH 2624 / FGSC A1156) OX=341663 GN=atA PE=1 SV=1
chromosome.1.1540	138	-	-	-	-	-	CEJ60792.1 hypothetical protein PMG11_09350 [Penicillium brasilianum]	-
chromosome.1.1541	308	-	-	-	-	-	OOQ89980.1 putative NAD dependent epimerase/dehydratase [Penicillium brasilianum]	NmrA-like family domain-containing oxidoreductase himF OS=Aspergillus japonicus OX=34381 GN=himF PE=3 SV=1
chromosome.1.1542	405	-	GO:0006355(regulation of transcription, DNA-templated)	GO:0005634(nucleus)	GO:0000981(DNA-binding transcription factor activity, RNA polymerase II-specific),GO:0008270(zinc ion binding)	-	OOQ89981.1 C6 finger domain protein [Penicillium brasilianum]	Transcription factor gsfR2 OS=Penicillium aethiopicum OX=36650 GN=gsfR2 PE=1 SV=1
chromosome.1.1543	242	-	-	-	-	-	OKO96926.1 hypothetical protein PENSUB_10480 [Penicillium subrubescens]	-
chromosome.1.1544	648	KOG2376, Intracellular trafficking, secretion, and vesicular transport	GO:0006614(SRP-dependent cotranslational protein targeting to membrane)	GO:0048500(signal recognition particle)	GO:0008312(7S RNA binding),GO:0005515(protein binding)	K03108 SRP72; signal recognition particle subunit SRP72	CEJ60787.1 Putative Signal recognition particle subunit SRP72 [Penicillium brasilianum]	Signal recognition particle subunit SRP72 OS=Homo sapiens OX=9606 GN=SRP72 PE=1 SV=3
chromosome.1.1545	468	-	-	-	GO:0016491(oxidoreductase activity)	-	OKP11713.1 hypothetical protein PENSUB_2785 [Penicillium subrubescens]	Uncharacterized oxidoreductase YdgJ OS=Escherichia coli (strain K12) OX=83333 GN=ydgJ PE=1 SV=2
chromosome.1.1546	544	-	-	-	-	-	CEJ60781.1 Putative Transcription factor RfeF [Penicillium brasilianum]	-
chromosome.1.1547	1675	KOG0206, General function prediction only	GO:0015914(phospholipid transport)	GO:0016021(integral component of membrane)	GO:0000287(magnesium ion binding),GO:0004012(phospholipid-translocating ATPase activity),GO:0005524(ATP binding),GO:0000166(nucleotide binding)	K01530 E7.6.2.1; phospholipid-translocating ATPase [EC:7.6.2.1]	OKP11710.1 hypothetical protein PENSUB_2782 [Penicillium subrubescens]	Probable phospholipid-transporting ATPase DNF3 OS=Saccharomyces cerevisiae (strain ATCC 204508 / S288c) OX=559292 GN=DNF3 PE=1 SV=1
chromosome.1.1548	489	KOG2246, Carbohydrate transport and metabolism	-	-	-	-	CEJ60779.1 hypothetical protein PMG11_09341 [Penicillium brasilianum]	-
chromosome.1.1549	438	KOG1721, General function prediction only	-	-	GO:0003676(nucleic acid binding)	-	OKP11705.1 Zinc finger protein with KRAB and SCAN domains 3 [Penicillium subrubescens]	Zinc finger protein with KRAB and SCAN domains 3 OS=Mus musculus OX=10090 GN=Zkscan3 PE=1 SV=1
chromosome.1.155	547	-	-	-	-	-	OOQ91674.1 hypothetical protein PEBR_09045 [Penicillium brasilianum]	-
chromosome.1.1550	83	-	-	-	-	-	-	-
chromosome.1.1551	263	KOG1260, Energy production and conversion	-	-	GO:0003824(catalytic activity)	-	OOQ89990.1 carboxyphosphonoenolpyruvate phosphonomutase-like protein [Penicillium brasilianum]	2-methylisocitrate lyase OS=Escherichia coli (strain K12) OX=83333 GN=prpB PE=1 SV=3
chromosome.1.1552	733	-	-	-	-	K15183 ELL; RNA polymerase II elongation factor ELL	CEJ60776.1 hypothetical protein PMG11_09338 [Penicillium brasilianum]	RNA polymerase II elongation factor ell1 OS=Schizosaccharomyces pombe (strain 972 / ATCC 24843) OX=284812 GN=ell1 PE=1 SV=1
chromosome.1.1553	734	KOG2861, Function unknown	-	-	-	-	OOQ89992.1 yagE family protein [Penicillium brasilianum]	Sporulation protein RMD8 OS=Saccharomyces cerevisiae (strain ATCC 204508 / S288c) OX=559292 GN=RMD8 PE=1 SV=1
chromosome.1.1554	332	-	GO:0055085(transmembrane transport)	GO:0016021(integral component of membrane)	GO:0005215(transporter activity)	-	OOQ89994.1 putative major facilitator superfamily transporter [Penicillium brasilianum]	Efflux pump aflT OS=Aspergillus parasiticus (strain ATCC 56775 / NRRL 5862 / SRRC 143 / SU-1) OX=1403190 GN=aflT PE=2 SV=1
chromosome.1.1555	3178	KOG1202, Lipid transport and metabolism	-	-	GO:0003824(catalytic activity),GO:0016740(transferase activity),GO:0016491(oxidoreductase activity),GO:0031177(phosphopantetheine binding)	-	CEJ60771.1 hypothetical protein PMG11_09333 [Penicillium brasilianum]	Highly reducing polyketide synthase AFT9-1 OS=Alternaria alternata OX=5599 GN=AFT9-1 PE=3 SV=1
chromosome.1.1556	429	KOG1411, Amino acid transport and metabolism	GO:0006520(cellular amino acid metabolic process),GO:0009058(biosynthetic process)	-	GO:0003824(catalytic activity),GO:0008483(transaminase activity),GO:0030170(pyridoxal phosphate binding)	-	OOQ89998.1 Aspartate aminotransferase, mitochondrial [Penicillium brasilianum]	Aspartate aminotransferase, mitochondrial OS=Mus musculus OX=10090 GN=Got2 PE=1 SV=1
chromosome.1.1557	674	-	GO:0000398(mRNA splicing, via spliceosome)	-	-	K11984 SART1, HAF, SNU66; U4/U6.U5 tri-snRNP-associated protein 1	OKP11694.1 U4/U6.U5 tri-snRNP-associated protein snu66 [Penicillium subrubescens]	U4/U6.U5 tri-snRNP-associated protein snu66 OS=Schizosaccharomyces pombe (strain 972 / ATCC 24843) OX=284812 GN=snu66 PE=1 SV=1
chromosome.1.1558	208	-	-	-	GO:0004045(aminoacyl-tRNA hydrolase activity)	K04794 PTH2; peptidyl-tRNA hydrolase, PTH2 family [EC:3.1.1.29]	CEJ60761.1 Putative Peptidyl-tRNA hydrolase 2, mitochondrial [Penicillium brasilianum]	Probable peptidyl-tRNA hydrolase 2 OS=Schizosaccharomyces pombe (strain 972 / ATCC 24843) OX=284812 GN=SPAC19A8.14 PE=1 SV=1
chromosome.1.1559	199	-	-	-	-	-	CEJ60759.1 hypothetical protein PMG11_09321 [Penicillium brasilianum]	-
chromosome.1.1560	376	KOG2787, Defense mechanisms	-	-	GO:0003824(catalytic activity)	-	KZL82433.1 abscisic acid aba receptor, partial [Colletotrichum incanum]	LanC-like protein 3 homolog OS=Drosophila melanogaster OX=7227 GN=CG2061 PE=2 SV=1
chromosome.1.1561	469	KOG2367, Amino acid transport and metabolism	GO:0019752(carboxylic acid metabolic process),GO:0019878(lysine biosynthetic process via aminoadipic acid)	-	GO:0004410(homocitrate synthase activity),GO:0046912(transferase activity, transferring acyl groups, acyl groups converted into alkyl on transfer),GO:0003824(catalytic activity)	K01655 LYS21, LYS20; homocitrate synthase [EC:2.3.3.14]	CEJ60758.1 Putative Homocitrate synthase [Penicillium brasilianum]	Homocitrate synthase, mitochondrial OS=Penicillium rubens (strain ATCC 28089 / DSM 1075 / NRRL 1951 / Wisconsin 54-1255) OX=500485 GN=lys1 PE=1 SV=1
chromosome.1.1562	572	KOG1383, Amino acid transport and metabolism	GO:0019752(carboxylic acid metabolic process)	-	GO:0003824(catalytic activity),GO:0016831(carboxy-lyase activity),GO:0030170(pyridoxal phosphate binding)	K01634 SGPL1, DPL1; sphinganine-1-phosphate aldolase [EC:4.1.2.27]	CEJ60757.1 Putative Glutamate decarboxylase/sphingosine phosphate lyase [Penicillium brasilianum]	Sphingosine-1-phosphate lyase OS=Saccharomyces cerevisiae (strain ATCC 204508 / S288c) OX=559292 GN=DPL1 PE=1 SV=1
chromosome.1.1563	114	-	GO:0006412(translation)	GO:0015934(large ribosomal subunit)	GO:0003735(structural constituent of ribosome)	-	OKP11688.1 54S ribosomal protein L33, mitochondrial [Penicillium subrubescens]	54S ribosomal protein L33, mitochondrial OS=Saccharomyces cerevisiae (strain ATCC 204508 / S288c) OX=559292 GN=MRPL33 PE=1 SV=4
chromosome.1.1564	757	-	GO:0006887(exocytosis)	GO:0000145(exocyst)	-	K06110 EXOC3, SEC6; exocyst complex component 3	OKP11687.1 Exocyst complex component sec6 [Penicillium subrubescens]	Exocyst complex component sec6 OS=Schizosaccharomyces pombe (strain 972 / ATCC 24843) OX=284812 GN=sec6 PE=1 SV=2
chromosome.1.1565	561	-	GO:0055085(transmembrane transport)	GO:0016021(integral component of membrane)	-	K22134 GLIA; MFS transporter, DHA2 family, glioxin efflux transporter	OKO98893.1 hypothetical protein PENSUB_8810 [Penicillium subrubescens]	Efflux pump aflT OS=Aspergillus parasiticus (strain ATCC 56775 / NRRL 5862 / SRRC 143 / SU-1) OX=1403190 GN=aflT PE=2 SV=1
chromosome.1.1566	548	-	-	GO:0005634(nucleus)	-	-	CEJ60753.1 hypothetical protein PMG11_09315 [Penicillium brasilianum]	-
chromosome.1.1567	2150	-	-	-	GO:0008270(zinc ion binding)	K10625 UBR1; E3 ubiquitin-protein ligase UBR1 [EC:2.3.2.27]	OKP11684.1 E3 ubiquitin-protein ligase ubr11 [Penicillium subrubescens]	E3 ubiquitin-protein ligase ubr11 OS=Schizosaccharomyces pombe (strain 972 / ATCC 24843) OX=284812 GN=ubr11 PE=3 SV=1
chromosome.1.1568	67	KOG3494, Energy production and conversion	GO:0006122(mitochondrial electron transport, ubiquinol to cytochrome c)	GO:0005743(mitochondrial inner membrane),GO:0005750(mitochondrial respiratory chain complex III)	-	K00419 QCR9, UCRC; ubiquinol-cytochrome c reductase subunit 9	CEJ60751.1 hypothetical protein PMG11_09313 [Penicillium brasilianum]	Cytochrome b-c1 complex subunit 9 OS=Saccharomyces cerevisiae (strain ATCC 204508 / S288c) OX=559292 GN=QCR9 PE=1 SV=2
chromosome.1.1569	268	KOG4325, Function unknown	-	-	-	K14294 WIBG, PYM; partner of Y14 and mago	OKP11682.1 Partner of Y14 and mago [Penicillium subrubescens]	Partner of Y14 and mago OS=Mus musculus OX=10090 GN=Pym1 PE=1 SV=2
chromosome.1.157	439	-	GO:0006281(DNA repair),GO:0006285(base-excision repair, AP site formation),GO:0006284(base-excision repair)	GO:0005634(nucleus)	GO:0003906(DNA-(apurinic or apyrimidinic site) endonuclease activity),GO:0019104(DNA N-glycosylase activity),GO:0003677(DNA binding),GO:0003824(catalytic activity)	K10773 NTH; endonuclease III [EC:4.2.99.18]	OOQ91676.1 DNA repair protein Ntg1 [Penicillium brasilianum]	Endonuclease III homolog OS=Emericella nidulans (strain FGSC A4 / ATCC 38163 / CBS 112.46 / NRRL 194 / M139) OX=227321 GN=nth1 PE=3 SV=2
chromosome.1.1570	621	-	GO:0055114(oxidation-reduction process),GO:0006779(porphyrin-containing compound biosynthetic process)	-	GO:0016491(oxidoreductase activity),GO:0004729(oxygen-dependent protoporphyrinogen oxidase activity)	K00231 PPOX, hemY; protoporphyrinogen/coproporphyrinogen III oxidase [EC:1.3.3.4 1.3.3.15]	CEJ60749.1 hypothetical protein PMG11_09311 [Penicillium brasilianum]	Protoporphyrinogen oxidase OS=Schizosaccharomyces pombe (strain 972 / ATCC 24843) OX=284812 GN=hem14 PE=3 SV=1
chromosome.1.1571	475	KOG3702, RNA processing and modification	-	-	-	-	CEJ60748.1 hypothetical protein PMG11_09310 [Penicillium brasilianum]	Nuclear polyadenylated RNA-binding protein NAB2 OS=Saccharomyces cerevisiae (strain ATCC 204508 / S288c) OX=559292 GN=NAB2 PE=1 SV=1
chromosome.1.1572	451	-	-	GO:0016021(integral component of membrane)	-	K04709 LAG1; Acyl-CoA-dependent ceramide synthase [EC:2.3.1.24]	OKP11677.1 Sphingosine N-acyltransferase lag1 [Penicillium subrubescens]	Sphingosine N-acyltransferase-like protein FUM18 OS=Gibberella moniliformis (strain M3125 / FGSC 7600) OX=334819 GN=FUM18 PE=3 SV=1
chromosome.1.1573	384	-	-	-	-	-	CEJ60744.1 hypothetical protein PMG11_09307 [Penicillium brasilianum]	-
chromosome.1.1574	268	-	-	-	-	-	OKP11675.1 hypothetical protein PENSUB_2747 [Penicillium subrubescens]	-
chromosome.1.1575	356	-	-	-	-	-	OKP11673.1 hypothetical protein PENSUB_2745 [Penicillium subrubescens]	-
chromosome.1.1576	200	-	GO:0071816(tail-anchored membrane protein insertion into ER membrane)	GO:0043529(GET complex)	-	K22384 WRB, GET1; tail-anchored protein insertion receptor	OOQ83106.1 Protein get1 [Penicillium brasilianum]	Protein get1 OS=Neosartorya fumigata (strain ATCC MYA-4609 / Af293 / CBS 101355 / FGSC A1100) OX=330879 GN=get1 PE=3 SV=1
chromosome.1.1577	459	-	-	-	GO:0003676(nucleic acid binding)	K14838 NOP15; nucleolar protein 15	OKP11671.1 hypothetical protein PENSUB_2743 [Penicillium subrubescens]	Uncharacterized RNA-binding protein C1827.05c OS=Schizosaccharomyces pombe (strain 972 / ATCC 24843) OX=284812 GN=SPCC1827.05c PE=4 SV=1
chromosome.1.1578	167	-	GO:0006397(mRNA processing)	GO:0005634(nucleus),GO:0005737(cytoplasm)	GO:0003723(RNA binding)	-	CEJ60738.1 hypothetical protein PMG11_09301 [Penicillium brasilianum]	Survival motor neuron-like protein 1 OS=Schizosaccharomyces pombe (strain 972 / ATCC 24843) OX=284812 GN=smn1 PE=1 SV=1
chromosome.1.1579	138	-	-	-	-	-	OKP11669.1 hypothetical protein PENSUB_2741 [Penicillium subrubescens]	-
chromosome.1.158	166	-	-	-	-	K10689 PEX4; peroxin-4 [EC:2.3.2.23]	CEJ56606.1 Putative Ubiquitin conjugating enzyme [Penicillium brasilianum]	Ubiquitin-conjugating enzyme E2 pex4 OS=Dictyostelium discoideum OX=44689 GN=pex4 PE=3 SV=1
chromosome.1.1580	305	-	-	-	-	-	OQD72441.1 hypothetical protein PENDEC_c021G00878 [Penicillium decumbens]	Uncharacterized protein YcjY OS=Escherichia coli (strain K12) OX=83333 GN=ycjY PE=1 SV=2
chromosome.1.1581	432	-	-	-	GO:0016787(hydrolase activity)	-	OOQ83943.1 amidohydrolase [Penicillium brasilianum]	Peptidase M20 domain-containing protein 2 OS=Mus musculus OX=10090 GN=Pm20d2 PE=1 SV=1
chromosome.1.1582	547	-	GO:0006355(regulation of transcription, DNA-templated)	GO:0005634(nucleus)	GO:0000981(DNA-binding transcription factor activity, RNA polymerase II-specific),GO:0008270(zinc ion binding)	-	CEJ61253.1 hypothetical protein PMG11_09790 [Penicillium brasilianum]	-
chromosome.1.1583	160	-	-	-	-	-	OOQ83945.1 amidohydrolase amhX [Penicillium brasilianum]	Peptidase M20 domain-containing protein 2 OS=Mus musculus OX=10090 GN=Pm20d2 PE=1 SV=1
chromosome.1.1584	509	-	GO:0055085(transmembrane transport)	GO:0016021(integral component of membrane)	-	-	CEJ61255.1 hypothetical protein PMG11_09792 [Penicillium brasilianum]	Uncharacterized transporter C757.13 OS=Schizosaccharomyces pombe (strain 972 / ATCC 24843) OX=284812 GN=SPCC757.13 PE=3 SV=1
chromosome.1.1585	191	-	-	-	-	-	OOQ83110.1 ATP/GTP-binding protein [Penicillium brasilianum]	-
chromosome.1.1586	458	KOG1406, Lipid transport and metabolism	-	-	GO:0003824(catalytic activity),GO:0016747(transferase activity, transferring acyl groups other than amino-acyl groups)	K08764 SCP2, SCPX; sterol carrier protein 2 [EC:2.3.1.176]	CEJ60734.1 Putative Sterol carrier protein 2 [Penicillium brasilianum]	Non-specific lipid-transfer protein (Fragment) OS=Gallus gallus OX=9031 GN=SCP2 PE=2 SV=1
chromosome.1.1587	354	-	GO:0055085(transmembrane transport)	-	GO:0022857(transmembrane transporter activity)	-	CEJ60733.1 hypothetical protein PMG11_09296 [Penicillium brasilianum]	Uncharacterized mitochondrial carrier C29A3.11c OS=Schizosaccharomyces pombe (strain 972 / ATCC 24843) OX=284812 GN=SPBC29A3.11c PE=3 SV=1
chromosome.1.1588	869	KOG2220, General function prediction only	-	-	GO:0005515(protein binding)	K12200 PDCD6IP, ALIX, RIM20; programmed cell death 6-interacting protein	CEJ60732.1 Putative pH-response regulator protein palA/RIM20 [Penicillium brasilianum]	pH-response regulator protein palA/RIM20 OS=Emericella nidulans (strain FGSC A4 / ATCC 38163 / CBS 112.46 / NRRL 194 / M139) OX=227321 GN=palA PE=1 SV=3
chromosome.1.1589	684	-	-	-	-	-	OKP11661.1 Flavin carrier protein 2 [Penicillium subrubescens]	Flavin carrier protein 2 OS=Saccharomyces cerevisiae (strain ATCC 204508 / S288c) OX=559292 GN=FLC2 PE=1 SV=2
chromosome.1.159	234	-	-	-	-	-	CEJ56605.1 hypothetical protein PMG11_02807 [Penicillium brasilianum]	-
chromosome.1.1590	423	-	-	GO:0016021(integral component of membrane)	-	-	CEJ60730.1 hypothetical protein PMG11_09293 [Penicillium brasilianum]	Sphingosine N-acyltransferase-like protein FUM17 OS=Gibberella moniliformis (strain M3125 / FGSC 7600) OX=334819 GN=FUM17 PE=3 SV=1
chromosome.1.1591	449	-	-	-	GO:0016787(hydrolase activity)	K06269 PPP1C; serine/threonine-protein phosphatase PP1 catalytic subunit [EC:3.1.3.16]	OOQ83116.1 Serine/threonine-protein phosphatase PP-Z [Penicillium brasilianum]	Serine/threonine-protein phosphatase PP-Z OS=Schizosaccharomyces pombe (strain 972 / ATCC 24843) OX=284812 GN=pzh1 PE=1 SV=1
chromosome.1.1592	606	-	-	-	-	-	OOQ83117.1 hypothetical protein PEBR_36568 [Penicillium brasilianum]	-
chromosome.1.1593	533	KOG1516, General function prediction only	-	-	-	-	OOQ83118.1 hypothetical protein PEBR_36572 [Penicillium brasilianum]	Lipase 1 OS=Yarrowia lipolytica (strain CLIB 122 / E 150) OX=284591 GN=LIP1 PE=3 SV=2
chromosome.1.1594	516	-	GO:0055085(transmembrane transport)	GO:0016021(integral component of membrane)	-	-	OOQ83119.1 major facilitator superfamily transporter allantoate [Penicillium brasilianum]	Uncharacterized transporter C460.05 OS=Schizosaccharomyces pombe (strain 972 / ATCC 24843) OX=284812 GN=SPBC460.05 PE=3 SV=1
chromosome.1.1595	189	-	GO:0006355(regulation of transcription, DNA-templated)	GO:0005634(nucleus)	GO:0000981(DNA-binding transcription factor activity, RNA polymerase II-specific),GO:0008270(zinc ion binding)	-	CEJ60724.1 hypothetical protein PMG11_09287 [Penicillium brasilianum]	Arginine metabolism regulation protein II OS=Saccharomyces cerevisiae (strain ATCC 204508 / S288c) OX=559292 GN=ARG81 PE=1 SV=3
chromosome.1.1596	502	-	GO:0055114(oxidation-reduction process)	-	GO:0016491(oxidoreductase activity),GO:0016620(oxidoreductase activity, acting on the aldehyde or oxo group of donors, NAD or NADP as acceptor)	K00129 E1.2.1.5; aldehyde dehydrogenase (NAD(P)+) [EC:1.2.1.5]	CEJ60723.1 Putative ALDH-like protein [Penicillium brasilianum]	Aldehyde dehydrogenase OS=Alternaria alternata OX=5599 GN=ALTA10 PE=1 SV=2
chromosome.1.1597	702	-	GO:0009308(amine metabolic process),GO:0055114(oxidation-reduction process)	-	GO:0005507(copper ion binding),GO:0008131(primary amine oxidase activity),GO:0048038(quinone binding)	K00276 AOC3, AOC2, tynA; primary-amine oxidase [EC:1.4.3.21]	OKP11655.1 Peroxisomal primary amine oxidase [Penicillium subrubescens]	Peroxisomal primary amine oxidase OS=Pichia angusta OX=870730 GN=AMO PE=1 SV=1
chromosome.1.1598	290	-	-	-	GO:0016787(hydrolase activity)	-	OKP11994.1 Carboxylesterase NlhH [Penicillium subrubescens]	Carboxylesterase NlhH OS=Mycobacterium tuberculosis (strain ATCC 25618 / H37Rv) OX=83332 GN=nlhH PE=1 SV=1
chromosome.1.1599	214	-	-	-	-	-	XP_022491890.1 hypothetical protein PENARI_c003G01921 [Penicillium arizonense]	-
chromosome.1.16	188	-	-	-	-	-	KIM95902.1 hypothetical protein OIDMADRAFT_44723 [Oidiodendron maius Zn]	-
chromosome.1.160	291	-	-	-	GO:0016491(oxidoreductase activity)	K00505 TYR; tyrosinase [EC:1.14.18.1]	CEJ56604.1 hypothetical protein PMG11_02806 [Penicillium brasilianum]	N-acetyl-6-hydroxytryptophan oxidase ivoB OS=Emericella nidulans (strain FGSC A4 / ATCC 38163 / CBS 112.46 / NRRL 194 / M139) OX=227321 GN=ivoB PE=1 SV=1
chromosome.1.1600	2042	-	-	-	-	-	CEJ60718.1 hypothetical protein PMG11_09281 [Penicillium brasilianum]	-
chromosome.1.1601	216	-	-	-	-	-	OKP11651.1 hypothetical protein PENSUB_2723 [Penicillium subrubescens]	-
chromosome.1.1602	95	-	-	-	-	-	OKP11648.1 hypothetical protein PENSUB_2720 [Penicillium subrubescens]	LysM domain-containing protein ARB_03438 OS=Arthroderma benhamiae (strain ATCC MYA-4681 / CBS 112371) OX=663331 GN=ARB_03438 PE=3 SV=1
chromosome.1.1603	189	KOG1688, Intracellular trafficking, secretion, and vesicular transport	-	GO:0016021(integral component of membrane)	-	-	CEJ60714.1 Putative Golgi membrane protein [Penicillium brasilianum]	Protein RER1 OS=Rattus norvegicus OX=10116 GN=Rer1 PE=1 SV=1
chromosome.1.1604	292	KOG1680, Lipid transport and metabolism	-	-	GO:0003824(catalytic activity)	-	OKP11646.1 hypothetical protein PENSUB_2718 [Penicillium subrubescens]	Probable enoyl-CoA hydratase, mitochondrial OS=Dictyostelium discoideum OX=44689 GN=echs1 PE=3 SV=1
chromosome.1.1605	472	-	-	-	GO:0005515(protein binding)	-	OKP11645.1 hypothetical protein PENSUB_2717 [Penicillium subrubescens]	-
chromosome.1.1606	579	KOG0254, General function prediction only	GO:0055085(transmembrane transport)	GO:0016020(membrane),GO:0016021(integral component of membrane)	GO:0022857(transmembrane transporter activity)	-	OKP11644.1 Maltose permease MAL61 [Penicillium subrubescens]	Maltose permease MAL61 OS=Saccharomyces cerevisiae OX=4932 GN=MAL61 PE=3 SV=1
chromosome.1.1607	550	-	-	-	GO:0016747(transferase activity, transferring acyl groups other than amino-acyl groups)	-	OOQ83135.1 transferase family protein [Penicillium brasilianum]	Acyltransferase AFT15-1 OS=Alternaria alternata OX=5599 GN=AFT15-1 PE=3 SV=1
chromosome.1.1608	363	-	-	-	-	-	OKP12303.1 hypothetical protein PENSUB_2039 [Penicillium subrubescens]	-
chromosome.1.1609	353	-	-	-	GO:0016787(hydrolase activity)	-	OKP12304.1 Peptidase M20 domain-containing protein 2 [Penicillium subrubescens]	Peptidase M20 domain-containing protein 2 OS=Mus musculus OX=10090 GN=Pm20d2 PE=1 SV=1
chromosome.1.161	494	-	-	-	GO:0005515(protein binding)	-	OKO97620.1 hypothetical protein PENSUB_9911 [Penicillium subrubescens]	-
chromosome.1.1610	286	-	-	-	GO:0003877(ATP adenylyltransferase activity)	K00988 APA1_2; sulfate adenylyltransferase (ADP) / ATP adenylyltransferase [EC:2.7.7.5 2.7.7.53]	OOQ83136.1 5',5'''-P-1,P-4-tetraphosphate phosphorylase 2 [Penicillium brasilianum]	Diadenosine 5',5'''-P1,P4-tetraphosphate phosphorylase 2 OS=Kluyveromyces lactis (strain ATCC 8585 / CBS 2359 / DSM 70799 / NBRC 1267 / NRRL Y-1140 / WM37) OX=284590 GN=APA2 PE=3 SV=1
chromosome.1.1611	499	-	GO:0055114(oxidation-reduction process),GO:0006979(response to oxidative stress)	-	GO:0004096(catalase activity),GO:0020037(heme binding)	K03781 katE, CAT, catB, srpA; catalase [EC:1.11.1.6]	CEJ60707.1 Putative Catalase [Penicillium brasilianum]	Catalase OS=Schizosaccharomyces pombe (strain 972 / ATCC 24843) OX=284812 GN=cta1 PE=1 SV=1
chromosome.1.1612	727	-	-	-	-	-	OKP13920.1 Vacuolar protein sorting-associated protein 9b [Penicillium subrubescens]	Vacuolar protein sorting-associated protein 9b OS=Schizosaccharomyces pombe (strain 972 / ATCC 24843) OX=284812 GN=vps902 PE=1 SV=1
chromosome.1.1613	556	-	-	-	-	-	CEJ60705.1 hypothetical protein PMG11_09268 [Penicillium brasilianum]	-
chromosome.1.1614	436	-	-	-	-	-	CEJ60704.1 hypothetical protein PMG11_09267 [Penicillium brasilianum]	-
chromosome.1.1615	844	-	-	-	-	-	OKP13925.1 hypothetical protein PENSUB_369 [Penicillium subrubescens]	Uncharacterized RING finger protein P4H10.07 OS=Schizosaccharomyces pombe (strain 972 / ATCC 24843) OX=284812 GN=SPBP4H10.07 PE=1 SV=1
chromosome.1.1616	219	-	GO:0006189('de novo' IMP biosynthetic process),GO:0009058(biosynthetic process)	-	GO:0004644(phosphoribosylglycinamide formyltransferase activity),GO:0016742(hydroxymethyl-, formyl- and related transferase activity)	K00601 E2.1.2.2; phosphoribosylglycinamide formyltransferase [EC:2.1.2.2]	CEJ60702.1 Putative Phosphoribosylglycinamide formyltransferase [Penicillium brasilianum]	Phosphoribosylglycinamide formyltransferase OS=Schizosaccharomyces pombe (strain 972 / ATCC 24843) OX=284812 GN=ade5 PE=2 SV=1
chromosome.1.1617	703	-	GO:0006355(regulation of transcription, DNA-templated)	GO:0005634(nucleus)	GO:0000981(DNA-binding transcription factor activity, RNA polymerase II-specific),GO:0008270(zinc ion binding)	-	OKP13928.1 hypothetical protein PENSUB_372 [Penicillium subrubescens]	Transcriptional regulatory protein moc3 OS=Schizosaccharomyces pombe (strain 972 / ATCC 24843) OX=284812 GN=moc3 PE=1 SV=4
chromosome.1.1618	1176	KOG4150, RNA processing and modification	-	-	GO:0003676(nucleic acid binding),GO:0005524(ATP binding)	K06877 K06877; DEAD/DEAH box helicase domain-containing protein	OKP13931.1 ATP-dependent helicase HRQ1 [Penicillium subrubescens]	ATP-dependent helicase HRQ1 OS=Saccharomyces cerevisiae (strain ATCC 204508 / S288c) OX=559292 GN=HRQ1 PE=1 SV=1
chromosome.1.1619	266	-	-	-	GO:0030798(trans-aconitate 2-methyltransferase activity)	-	OKP13932.1 Trans-aconitate 2-methyltransferase [Penicillium subrubescens]	Trans-aconitate 2-methyltransferase OS=Nitrobacter hamburgensis (strain DSM 10229 / NCIMB 13809 / X14) OX=323097 GN=tam PE=3 SV=1
chromosome.1.162	199	-	-	-	-	-	OOQ91683.1 hypothetical protein PEBR_09082 [Penicillium brasilianum]	UPF0098 protein aq_1250 OS=Aquifex aeolicus (strain VF5) OX=224324 GN=aq_1250 PE=3 SV=1
chromosome.1.1620	447	KOG0864, Intracellular trafficking, secretion, and vesicular transport	GO:0046907(intracellular transport)	-	-	K15304 RANBP3; Ran-binding protein 3	CEJ59181.1 hypothetical protein PMG11_07815 [Penicillium brasilianum]	Ran-specific GTPase-activating protein 2 OS=Saccharomyces cerevisiae (strain ATCC 204508 / S288c) OX=559292 GN=YRB2 PE=1 SV=1
chromosome.1.1621	299	-	-	GO:0016020(membrane)	-	-	CEJ59180.1 Putative Nuclear protein export protein Yrb2 [Penicillium brasilianum]	Protein YIP4 OS=Schizosaccharomyces pombe (strain 972 / ATCC 24843) OX=284812 GN=SPAC644.13c PE=1 SV=1
chromosome.1.1622	481	-	GO:0055114(oxidation-reduction process)	-	GO:0016705(oxidoreductase activity, acting on paired donors, with incorporation or reduction of molecular oxygen),GO:0004497(monooxygenase activity)	-	OOQ82779.1 Dimethyl-sulfide monooxygenase [Penicillium brasilianum]	Dimethyl-sulfide monooxygenase OS=Hyphomicrobium sulfonivorans OX=121290 GN=dmoA PE=1 SV=1
chromosome.1.1623	446	KOG2533, Carbohydrate transport and metabolism	GO:0055085(transmembrane transport)	GO:0016021(integral component of membrane)	-	-	OKP13935.1 hypothetical protein PENSUB_379 [Penicillium subrubescens]	Probable transporter SEO1 OS=Saccharomyces cerevisiae (strain ATCC 204508 / S288c) OX=559292 GN=SEO1 PE=1 SV=1
chromosome.1.1624	777	KOG4197, General function prediction only	-	-	GO:0005515(protein binding)	-	CEJ59177.1 hypothetical protein PMG11_07811 [Penicillium brasilianum]	Pentatricopeptide repeat-containing protein At4g26680, mitochondrial OS=Arabidopsis thaliana OX=3702 GN=At4g26680 PE=3 SV=1
chromosome.1.1625	373	-	-	-	GO:0003676(nucleic acid binding)	K21455 CON7; transcription factor CON7	CEJ60691.1 Putative C2H2 transcription factor [Penicillium brasilianum]	C2H2 finger domain transcription factor CON7 OS=Magnaporthe oryzae (strain 70-15 / ATCC MYA-4617 / FGSC 8958) OX=242507 GN=CON7 PE=2 SV=2
chromosome.1.1626	543	-	-	-	GO:0003676(nucleic acid binding),GO:0005524(ATP binding)	K12823 DDX5, DBP2; ATP-dependent RNA helicase DDX5/DBP2 [EC:3.6.4.13]	OKP10990.1 ATP-dependent RNA helicase dbp2 [Penicillium subrubescens]	ATP-dependent RNA helicase dbp2 OS=Neosartorya fischeri (strain ATCC 1020 / DSM 3700 / CBS 544.65 / FGSC A1164 / JCM 1740 / NRRL 181 / WB 181) OX=331117 GN=dbp2 PE=3 SV=1
chromosome.1.1627	512	-	GO:0006772(thiamine metabolic process),GO:0009228(thiamine biosynthetic process)	-	GO:0050334(thiaminase activity),GO:0008972(phosphomethylpyrimidine kinase activity)	K00877 THI20; hydroxymethylpyrimidine/phosphomethylpyrimidine kinase / thiaminase [EC:2.7.1.49 2.7.4.7 3.5.99.2]	OOQ82786.1 putative hydroxymethylpyrimidine/phosphomethylpyrimidine kinase 2 [Penicillium brasilianum]	Putative hydroxymethylpyrimidine/phosphomethylpyrimidine kinase 2 OS=Schizosaccharomyces pombe (strain 972 / ATCC 24843) OX=284812 GN=SPBP8B7.18c PE=3 SV=1
chromosome.1.1628	566	-	-	-	-	-	OOQ82787.1 hypothetical protein PEBR_37603 [Penicillium brasilianum]	Beta-lactamase-like protein sdnR OS=Sordaria araneosa OX=573841 GN=sdnR PE=3 SV=1
chromosome.1.1629	334	-	GO:0015940(pantothenate biosynthetic process),GO:0055114(oxidation-reduction process)	-	GO:0008677(2-dehydropantoate 2-reductase activity),GO:0016491(oxidoreductase activity)	K00077 panE, apbA; 2-dehydropantoate 2-reductase [EC:1.1.1.169]	OKP10986.1 hypothetical protein PENSUB_3590 [Penicillium subrubescens]	Uncharacterized protein YDL144C OS=Saccharomyces cerevisiae (strain ATCC 204508 / S288c) OX=559292 GN=YDL144C PE=1 SV=2
chromosome.1.163	261	KOG0873, Lipid transport and metabolism	GO:0008610(lipid biosynthetic process),GO:0055114(oxidation-reduction process)	-	GO:0005506(iron ion binding),GO:0016491(oxidoreductase activity)	-	OKO97618.1 Fatty acid hydroxylase domain-containing protein 2 [Penicillium subrubescens]	Fatty acid hydroxylase domain-containing protein 2 OS=Macaca fascicularis OX=9541 GN=FAXDC2 PE=2 SV=1
chromosome.1.1630	531	-	GO:0055085(transmembrane transport)	GO:0016021(integral component of membrane)	-	-	OOQ82788.1 putative MFS transporter [Penicillium brasilianum]	MFS-type transporter 1 OS=Magnaporthe oryzae (strain 70-15 / ATCC MYA-4617 / FGSC 8958) OX=242507 GN=MFS1 PE=3 SV=1
chromosome.1.1631	1464	-	GO:0006260(DNA replication)	-	GO:0000166(nucleotide binding),GO:0003677(DNA binding),GO:0003676(nucleic acid binding),GO:0003887(DNA-directed DNA polymerase activity),GO:0001882(nucleoside binding)	K02320 POLA1; DNA polymerase alpha subunit A [EC:2.7.7.7]	OKP10983.1 DNA polymerase alpha catalytic subunit [Penicillium subrubescens]	DNA polymerase alpha catalytic subunit OS=Schizosaccharomyces pombe (strain 972 / ATCC 24843) OX=284812 GN=pol1 PE=1 SV=1
chromosome.1.1632	358	KOG0118, General function prediction only	-	-	-	-	OOQ82775.1 hypothetical protein PEBR_37537 [Penicillium brasilianum]	RNA-binding protein MRN1 OS=Saccharomyces cerevisiae (strain ATCC 204508 / S288c) OX=559292 GN=MRN1 PE=1 SV=1
chromosome.1.1633	144	KOG1753, Translation, ribosomal structure and biogenesis	GO:0006412(translation)	GO:0005840(ribosome)	GO:0003735(structural constituent of ribosome)	K02960 RP-S16e, RPS16; small subunit ribosomal protein S16e	CEJ59188.1 Putative 40S ribosomal protein S9 [Penicillium brasilianum]	40S ribosomal protein S16 OS=Kluyveromyces lactis (strain ATCC 8585 / CBS 2359 / DSM 70799 / NBRC 1267 / NRRL Y-1140 / WM37) OX=284590 GN=RPS16 PE=1 SV=1
chromosome.1.1634	165	KOG3203, Translation, ribosomal structure and biogenesis	GO:0006412(translation)	GO:0005840(ribosome)	GO:0003735(structural constituent of ribosome)	K02871 RP-L13, MRPL13, rplM; large subunit ribosomal protein L13	CEJ59189.1 Putative 50S ribosomal protein L13 [Penicillium brasilianum]	54S ribosomal protein L23, mitochondrial OS=Saccharomyces cerevisiae (strain ATCC 204508 / S288c) OX=559292 GN=MRPL23 PE=1 SV=1
chromosome.1.1635	302	-	-	-	-	K00365 uaZ; urate oxidase [EC:1.7.3.3]	OKP10979.1 Uricase [Penicillium subrubescens]	Uricase OS=Aspergillus flavus OX=5059 GN=uaZ PE=1 SV=3
chromosome.1.1636	234	-	-	-	-	-	CEJ59191.1 hypothetical protein PMG11_07824 [Penicillium brasilianum]	-
chromosome.1.1637	408	-	GO:0009446(putrescine biosynthetic process)	-	GO:0004668(protein-arginine deiminase activity)	-	OKP10977.1 hypothetical protein PENSUB_3581 [Penicillium subrubescens]	Putative agmatine deiminase OS=Lactobacillus sakei subsp. sakei (strain 23K) OX=314315 GN=aguA PE=3 SV=1
chromosome.1.1638	574	-	-	-	-	-	CEJ59194.1 hypothetical protein PMG11_07826 [Penicillium brasilianum]	-
chromosome.1.1639	524	KOG1721, General function prediction only	-	-	GO:0003676(nucleic acid binding)	-	CEJ59196.1 Putative C2H2 transcription factor [Penicillium brasilianum]	Zinc finger and BTB domain-containing protein 7C OS=Mus musculus OX=10090 GN=Zbtb7c PE=2 SV=1
chromosome.1.164	692	KOG2348, Amino acid transport and metabolism	GO:0055085(transmembrane transport)	GO:0016020(membrane)	GO:0022857(transmembrane transporter activity)	K20989 DUR3; urea-proton symporter	OKO97617.1 Urea active transporter [Penicillium subrubescens]	Urea active transporter OS=Saccharomyces cerevisiae (strain ATCC 204508 / S288c) OX=559292 GN=DUR3 PE=1 SV=2
chromosome.1.1640	565	-	GO:0055085(transmembrane transport)	GO:0016020(membrane)	GO:0022857(transmembrane transporter activity)	-	OKP14182.1 hypothetical protein PENSUB_95 [Penicillium subrubescens]	Uncharacterized amino-acid permease C584.13 OS=Schizosaccharomyces pombe (strain 972 / ATCC 24843) OX=284812 GN=SPCC584.13 PE=3 SV=1
chromosome.1.1641	110	-	-	-	-	-	OOQ82765.1 amino acid permease [Penicillium brasilianum]	-
chromosome.1.1642	736	-	GO:0045454(cell redox homeostasis)	-	-	K13996 EPS1; protein disulfide-isomerase [EC:5.3.4.1]	OKP14184.1 hypothetical protein PENSUB_97 [Penicillium subrubescens]	Uncharacterized protein C3D6.13c OS=Schizosaccharomyces pombe (strain 972 / ATCC 24843) OX=284812 GN=SPBC3D6.13c PE=1 SV=1
chromosome.1.1643	239	KOG3365, Energy production and conversion	GO:0022904(respiratory electron transport chain)	GO:0005747(mitochondrial respiratory chain complex I)	-	K03949 NDUFA5; NADH dehydrogenase (ubiquinone) 1 alpha subcomplex subunit 5	OKP14185.1 NADH-ubiquinone oxidoreductase 29.9 kDa subunit, mitochondrial [Penicillium subrubescens]	NADH-ubiquinone oxidoreductase 29.9 kDa subunit, mitochondrial OS=Neurospora crassa (strain ATCC 24698 / 74-OR23-1A / CBS 708.71 / DSM 1257 / FGSC 987) OX=367110 GN=nuo-32 PE=1 SV=1
chromosome.1.1644	870	KOG0276, Intracellular trafficking, secretion, and vesicular transport	GO:0006886(intracellular protein transport),GO:0016192(vesicle-mediated transport)	GO:0030117(membrane coat)	GO:0005515(protein binding),GO:0005198(structural molecule activity)	K17302 COPB2, SEC27; coatomer subunit beta'	OOQ82762.1 Coatomer subunit beta' [Penicillium brasilianum]	Coatomer subunit beta' OS=Bos taurus OX=9913 GN=COPB2 PE=1 SV=3
chromosome.1.1645	644	-	GO:0006468(protein phosphorylation)	-	GO:0004672(protein kinase activity),GO:0005524(ATP binding),GO:0004674(protein serine/threonine kinase activity)	K13303 SGK2; serum/glucocorticoid-regulated kinase 2 [EC:2.7.11.1]	CEJ59206.1 Putative Serine/threonine-protein kinase gad8 [Penicillium brasilianum]	Serine/threonine-protein kinase gad8 OS=Schizosaccharomyces pombe (strain 972 / ATCC 24843) OX=284812 GN=gad8 PE=1 SV=1
chromosome.1.1646	517	KOG0457, Chromatin structure and dynamics	GO:0006357(regulation of transcription by RNA polymerase II),GO:0035065(regulation of histone acetylation)	-	GO:0005515(protein binding),GO:0003713(transcription coactivator activity),GO:0008270(zinc ion binding),GO:0003677(DNA binding)	K11314 TADA2A, ADA2; transcriptional adapter 2-alpha	CEJ59207.1 Putative SAGA complex component [Penicillium brasilianum]	Transcriptional adapter 2 OS=Candida albicans (strain SC5314 / ATCC MYA-2876) OX=237561 GN=ADA2 PE=3 SV=2
chromosome.1.1647	288	KOG1680, Lipid transport and metabolism	-	-	GO:0003824(catalytic activity)	-	OOQ85331.1 enoyl-CoA hydratase [Penicillium brasilianum]	Mevalonyl-coenzyme A hydratase sidH OS=Neosartorya fumigata (strain ATCC MYA-4609 / Af293 / CBS 101355 / FGSC A1100) OX=330879 GN=sidH PE=2 SV=1
chromosome.1.1648	327	KOG1516, General function prediction only	-	-	GO:0016787(hydrolase activity)	-	OJI98892.1 hypothetical protein ASPVEDRAFT_148058 [Aspergillus versicolor CBS 583.65]	Probable isoprenylcysteine alpha-carbonyl methylesterase ICMEL1 OS=Arabidopsis thaliana OX=3702 GN=ICMEL1 PE=2 SV=1
chromosome.1.1649	187	-	-	-	-	-	CEJ59209.1 hypothetical protein PMG11_07840 [Penicillium brasilianum]	-
chromosome.1.165	464	-	-	-	-	-	OOQ91686.1 1,3-beta-glucanosyltransferase gel1 [Penicillium brasilianum]	1,3-beta-glucanosyltransferase gel1 OS=Neosartorya fumigata (strain CEA10 / CBS 144.89 / FGSC A1163) OX=451804 GN=gel1 PE=1 SV=1
chromosome.1.1650	502	-	GO:0055114(oxidation-reduction process)	-	GO:0016491(oxidoreductase activity)	-	XP_018150169.1 FAD dependent oxidoreductase [Pochonia chlamydosporia 170]	-
chromosome.1.1651	292	KOG0409, General function prediction only	GO:0055114(oxidation-reduction process)	-	GO:0050661(NADP binding),GO:0016491(oxidoreductase activity)	-	XP_016632755.1 hypothetical protein Z520_05933 [Fonsecaea multimorphosa CBS 102226]	NADPH-dependent reductive aminase OS=Aspergillus oryzae (strain ATCC 42149 / RIB 40) OX=510516 GN=AO090010000708 PE=1 SV=1
chromosome.1.1652	348	KOG1515, Defense mechanisms	-	-	GO:0016787(hydrolase activity)	-	OOQ86248.1 lipase/thioesterase family protein [Penicillium brasilianum]	Probable carboxylesterase 120 OS=Arabidopsis thaliana OX=3702 GN=CXE20 PE=2 SV=1
chromosome.1.1653	427	KOG2504, Carbohydrate transport and metabolism	GO:0055085(transmembrane transport)	GO:0016021(integral component of membrane)	-	-	CEJ59124.1 hypothetical protein PMG11_07759 [Penicillium brasilianum]	MFS transporter asaE OS=Aspergillus flavus (strain ATCC 200026 / FGSC A1120 / NRRL 3357 / JCM 12722 / SRRC 167) OX=332952 GN=asaE PE=2 SV=1
chromosome.1.1654	462	-	GO:0055114(oxidation-reduction process)	-	GO:0016491(oxidoreductase activity)	-	CEJ59123.1 hypothetical protein PMG11_07758 [Penicillium brasilianum]	Lysine 6-dehydrogenase OS=Geobacillus stearothermophilus OX=1422 GN=lysDH PE=1 SV=1
chromosome.1.1655	445	KOG1399, Secondary metabolites biosynthesis, transport and catabolism	GO:0055114(oxidation-reduction process)	-	GO:0004499(N,N-dimethylaniline monooxygenase activity),GO:0050660(flavin adenine dinucleotide binding),GO:0050661(NADP binding)	-	OOQ86244.1 FAD-containing monooxygenase EthA [Penicillium brasilianum]	FAD-containing monooxygenase EthA OS=Mycobacterium tuberculosis (strain ATCC 25618 / H37Rv) OX=83332 GN=ethA PE=1 SV=1
chromosome.1.1656	442	KOG0029, Secondary metabolites biosynthesis, transport and catabolism	GO:0055114(oxidation-reduction process)	-	GO:0016491(oxidoreductase activity)	-	OOQ86243.1 amine oxidase [Penicillium brasilianum]	Pseudooxynicotine oxidase OS=Pseudomonas sp. OX=306 GN=pao PE=1 SV=1
chromosome.1.1657	623	KOG1238, General function prediction only	GO:0055114(oxidation-reduction process)	-	GO:0016614(oxidoreductase activity, acting on CH-OH group of donors),GO:0050660(flavin adenine dinucleotide binding)	K00108 betA, CHDH; choline dehydrogenase [EC:1.1.99.1]	OKO89538.1 hypothetical protein PENSUB_13604 [Penicillium subrubescens]	Uncharacterized GMC-type oxidoreductase Mb1310 OS=Mycobacterium bovis (strain ATCC BAA-935 / AF2122/97) OX=233413 GN=BQ2027_MB1310 PE=3 SV=1
chromosome.1.1658	341	-	-	-	-	-	OKO89537.1 hypothetical protein PENSUB_13603 [Penicillium subrubescens]	-
chromosome.1.1659	395	-	GO:0055114(oxidation-reduction process),GO:0019594(mannitol metabolic process)	-	GO:0003824(catalytic activity),GO:0008926(mannitol-1-phosphate 5-dehydrogenase activity),GO:0016491(oxidoreductase activity),GO:0050662(coenzyme binding)	K00009 mtlD; mannitol-1-phosphate 5-dehydrogenase [EC:1.1.1.17]	OKP14192.1 Mannitol-1-phosphate 5-dehydrogenase [Penicillium subrubescens]	Mannitol-1-phosphate 5-dehydrogenase OS=Penicillium rubens (strain ATCC 28089 / DSM 1075 / NRRL 1951 / Wisconsin 54-1255) OX=500485 GN=Pc22g20800 PE=3 SV=1
chromosome.1.166	613	KOG2368, Energy production and conversion; Amino acid transport and metabolism	-	-	GO:0003824(catalytic activity)	K01640 E4.1.3.4, HMGCL, hmgL; hydroxymethylglutaryl-CoA lyase [EC:4.1.3.4]	OKO97615.1 Hydroxymethylglutaryl-CoA lyase, mitochondrial [Penicillium subrubescens]	Hydroxymethylglutaryl-CoA lyase, mitochondrial OS=Arabidopsis thaliana OX=3702 GN=HMGCL PE=1 SV=2
chromosome.1.1660	259	-	-	GO:0005886(plasma membrane)	-	-	OOQ85334.1 hypothetical protein PEBR_26103 [Penicillium brasilianum]	-
chromosome.1.1661	670	KOG0252, Inorganic ion transport and metabolism	GO:0055085(transmembrane transport)	GO:0016021(integral component of membrane)	GO:0022857(transmembrane transporter activity)	-	OKP14195.1 hypothetical protein PENSUB_108 [Penicillium subrubescens]	Putative inorganic phosphate transporter C8E4.01c OS=Schizosaccharomyces pombe (strain 972 / ATCC 24843) OX=284812 GN=SPBC8E4.01c PE=1 SV=2
chromosome.1.1662	632	-	-	-	-	-	CEJ59213.1 Putative Tap domain protein [Penicillium brasilianum]	Putative hydrolase Mb2248c OS=Mycobacterium bovis (strain ATCC BAA-935 / AF2122/97) OX=233413 GN=BQ2027_MB2248C PE=3 SV=1
chromosome.1.1663	473	-	GO:0000077(DNA damage checkpoint),GO:0006281(DNA repair)	GO:0030896(checkpoint clamp complex)	-	K10994 RAD9A; cell cycle checkpoint control protein RAD9A [EC:3.1.11.2]	OKP14198.1 DNA repair protein rad9 [Penicillium subrubescens]	DNA repair protein rad9 OS=Schizosaccharomyces octosporus OX=4899 GN=rad9 PE=2 SV=1
chromosome.1.1664	342	KOG0371, Signal transduction mechanisms	-	-	GO:0016787(hydrolase activity)	-	OKP14199.1 hypothetical protein PENSUB_112 [Penicillium subrubescens]	Putative metallophosphoesterase YNL217W OS=Saccharomyces cerevisiae (strain ATCC 204508 / S288c) OX=559292 GN=YNL217W PE=1 SV=1
chromosome.1.1665	452	-	-	-	-	-	OKP14203.1 hypothetical protein PENSUB_116 [Penicillium subrubescens]	-
chromosome.1.1666	228	-	-	-	-	-	OOQ85344.1 hypothetical protein PEBR_26138 [Penicillium brasilianum]	-
chromosome.1.1667	560	KOG4159, Posttranslational modification, protein turnover, chaperones	-	-	-	-	CEJ59222.1 hypothetical protein PMG11_07853 [Penicillium brasilianum]	LON peptidase N-terminal domain and RING finger protein 1 OS=Homo sapiens OX=9606 GN=LONRF1 PE=1 SV=2
chromosome.1.1668	1311	-	GO:0007165(signal transduction)	-	-	K08267 RICTOR; rapamycin-insensitive companion of mTOR	OOQ85346.1 putative cytosolic regulator Pianissimo [Penicillium brasilianum]	Target of rapamycin complex 2 subunit ste20 OS=Schizosaccharomyces pombe (strain 972 / ATCC 24843) OX=284812 GN=ste20 PE=1 SV=1
chromosome.1.1669	434	-	GO:0055114(oxidation-reduction process),GO:0006571(tyrosine biosynthetic process)	-	GO:0004665(prephenate dehydrogenase (NADP+) activity),GO:0008977(prephenate dehydrogenase (NAD+) activity)	K00211 TYR1; prephenate dehydrogenase (NADP+) [EC:1.3.1.13]	EPS28862.1 hypothetical protein PDE_03808 [Penicillium oxalicum 114-2]	Probable prephenate dehydrogenase [NADP(+)] OS=Schizosaccharomyces pombe (strain 972 / ATCC 24843) OX=284812 GN=tyr1 PE=2 SV=1
chromosome.1.167	574	KOG1177, Lipid transport and metabolism	-	-	GO:0003824(catalytic activity)	-	CEJ56598.1 hypothetical protein PMG11_02800 [Penicillium brasilianum]	Acyl-CoA ligase SID4 OS=Ajellomyces capsulatus OX=5037 GN=SID4 PE=2 SV=1
chromosome.1.1670	150	KOG0407, Translation, ribosomal structure and biogenesis	GO:0006412(translation)	GO:0005840(ribosome)	GO:0003735(structural constituent of ribosome)	K02955 RP-S14e, RPS14; small subunit ribosomal protein S14e	CEJ59225.1 Putative 40S ribosomal protein S11 [Penicillium brasilianum]	40S ribosomal protein S14 OS=Neurospora crassa (strain ATCC 24698 / 74-OR23-1A / CBS 708.71 / DSM 1257 / FGSC 987) OX=367110 GN=rps-14 PE=3 SV=2
chromosome.1.1671	486	KOG3937, RNA processing and modification	-	-	-	K13205 AAR2, C20orf4; A1 cistron-splicing factor AAR2	OKO91899.1 hypothetical protein PENSUB_12972 [Penicillium subrubescens]	A1 cistron-splicing factor aar2 OS=Schizosaccharomyces pombe (strain 972 / ATCC 24843) OX=284812 GN=aar2 PE=1 SV=1
chromosome.1.1672	397	KOG0975, Amino acid transport and metabolism	GO:0009081(branched-chain amino acid metabolic process)	-	GO:0004084(branched-chain-amino-acid transaminase activity),GO:0003824(catalytic activity)	K00826 E2.6.1.42, ilvE; branched-chain amino acid aminotransferase [EC:2.6.1.42]	OKO91898.1 Branched-chain-amino-acid aminotransferase, cytosolic [Penicillium subrubescens]	Branched-chain-amino-acid aminotransferase, cytosolic OS=Saccharomyces cerevisiae (strain ATCC 204508 / S288c) OX=559292 GN=BAT2 PE=1 SV=1
chromosome.1.1673	372	-	-	-	GO:0005515(protein binding)	-	OOQ85351.1 hypothetical protein PEBR_26164 [Penicillium brasilianum]	-
chromosome.1.1674	663	-	GO:0006355(regulation of transcription, DNA-templated),GO:0006351(transcription, DNA-templated)	GO:0005634(nucleus)	GO:0000981(DNA-binding transcription factor activity, RNA polymerase II-specific),GO:0008270(zinc ion binding),GO:0003677(DNA binding)	-	CEJ59229.1 hypothetical protein PMG11_07860 [Penicillium brasilianum]	Nitrogen assimilation transcription factor nirA OS=Emericella nidulans (strain FGSC A4 / ATCC 38163 / CBS 112.46 / NRRL 194 / M139) OX=227321 GN=nirA PE=4 SV=1
chromosome.1.1675	475	KOG3677, Transcription; Translation, ribosomal structure and biogenesis	-	GO:0005737(cytoplasm),GO:0005852(eukaryotic translation initiation factor 3 complex)	GO:0003743(translation initiation factor activity)	K15029 EIF3L; translation initiation factor 3 subunit L	OKO91891.1 Eukaryotic translation initiation factor 3 subunit L [Penicillium subrubescens]	Eukaryotic translation initiation factor 3 subunit L OS=Aspergillus niger (strain CBS 513.88 / FGSC A1513) OX=425011 GN=An16g04580 PE=3 SV=1
chromosome.1.1676	232	-	GO:0097428(protein maturation by iron-sulfur cluster transfer)	-	GO:0005198(structural molecule activity),GO:0051536(iron-sulfur cluster binding)	K22072 ISCA2; iron-sulfur cluster assembly 2	CEJ59231.1 Putative Iron-binding protein erpA [Penicillium brasilianum]	Iron-sulfur assembly protein 2 OS=Schizosaccharomyces pombe (strain 972 / ATCC 24843) OX=284812 GN=isa2 PE=3 SV=1
chromosome.1.1677	481	KOG3846, Amino acid transport and metabolism	GO:0006569(tryptophan catabolic process),GO:0009435(NAD biosynthetic process)	GO:0005737(cytoplasm)	GO:0030170(pyridoxal phosphate binding),GO:0030429(kynureninase activity),GO:0003824(catalytic activity)	K01556 KYNU, kynU; kynureninase [EC:3.7.1.3]	OOQ85355.1 Kynureninase 1 [Penicillium brasilianum]	Kynureninase 1 OS=Aspergillus oryzae (strain ATCC 42149 / RIB 40) OX=510516 GN=bna5-1 PE=3 SV=1
chromosome.1.1678	521	KOG0255, General function prediction only	GO:0055085(transmembrane transport)	GO:0016021(integral component of membrane)	-	-	OOQ85356.1 putative MFS transporter [Penicillium brasilianum]	Itaconate transport protein OS=Ustilago maydis OX=5270 GN=ITP1 PE=3 SV=1
chromosome.1.1679	185	-	-	-	-	-	CEJ59234.1 Putative ER membrane DUF1077 domain protein [Penicillium brasilianum]	ER membrane protein complex subunit 4 OS=Schizosaccharomyces pombe (strain 972 / ATCC 24843) OX=284812 GN=SPCC1281.03c PE=3 SV=1
chromosome.1.168	540	KOG0540, Lipid transport and metabolism; Amino acid transport and metabolism	-	-	GO:0016874(ligase activity)	-	CEJ56597.1 Putative Carboxyl transferase [Penicillium brasilianum]	Probable methylcrotonoyl-CoA carboxylase beta chain, mitochondrial OS=Drosophila melanogaster OX=7227 GN=l(2)04524 PE=2 SV=1
chromosome.1.1680	733	KOG1061, Intracellular trafficking, secretion, and vesicular transport	GO:0015031(protein transport),GO:0006886(intracellular protein transport),GO:0016192(vesicle-mediated transport)	GO:0030117(membrane coat)	GO:0030276(clathrin binding)	-	CEJ59235.1 Putative AP-2 complex subunit beta [Penicillium brasilianum]	AP-2 complex subunit beta OS=Rattus norvegicus OX=10116 GN=Ap2b1 PE=1 SV=1
chromosome.1.1681	454	-	-	-	-	K07203 MTOR, FRAP, TOR; serine/threonine-protein kinase mTOR [EC:2.7.11.1]	CEJ59237.1 Putative Pre-mRNA-splicing factor cwc25 [Penicillium brasilianum]	Pre-mRNA-splicing factor cwc25 OS=Emericella nidulans (strain FGSC A4 / ATCC 38163 / CBS 112.46 / NRRL 194 / M139) OX=227321 GN=cwc25 PE=3 SV=1
chromosome.1.1682	441	KOG2844, Amino acid transport and metabolism	GO:0055114(oxidation-reduction process)	-	GO:0016491(oxidoreductase activity)	-	OOQ85360.1 N,N-dimethylglycine oxidase [Penicillium brasilianum]	Dimethylglycine oxidase OS=Arthrobacter globiformis OX=1665 GN=dmg PE=1 SV=1
chromosome.1.1683	1195	-	-	-	GO:0005515(protein binding)	K20521 BBC1, MTI1; myosin tail region-interacting protein MTI1	CEJ59238.1 Putative SH3 domain protein [Penicillium brasilianum]	SH3 domain-containing protein C23A1.17 OS=Schizosaccharomyces pombe (strain 972 / ATCC 24843) OX=284812 GN=SPAC23A1.17 PE=1 SV=1
chromosome.1.1684	324	-	-	-	-	K20827 RPAP2; RNA polymerase II-associated protein 2 [EC:3.1.3.16]	OOQ85363.1 DUF408 domain protein [Penicillium brasilianum]	-
chromosome.1.1685	141	KOG0187, Translation, ribosomal structure and biogenesis	GO:0006412(translation)	GO:0005840(ribosome),GO:0005622(intracellular)	GO:0003735(structural constituent of ribosome)	K02962 RP-S17e, RPS17; small subunit ribosomal protein S17e	CEJ59240.1 Putative 40S ribosomal protein S17 [Penicillium brasilianum]	40S ribosomal protein S17 OS=Neurospora crassa (strain ATCC 24698 / 74-OR23-1A / CBS 708.71 / DSM 1257 / FGSC 987) OX=367110 GN=rps-17 PE=3 SV=1
chromosome.1.1686	474	-	-	-	-	-	CEJ59241.1 Putative DNA-dependent protein kinase [Penicillium brasilianum]	-
chromosome.1.1687	334	-	-	-	GO:0003824(catalytic activity),GO:0050662(coenzyme binding)	-	OOQ85366.1 putative NADPH-dependent methylglyoxal reductase GRP2 [Penicillium brasilianum]	Ketoreductase azaE OS=Aspergillus niger (strain ATCC 1015 / CBS 113.46 / FGSC A1144 / LSHB Ac4 / NCTC 3858a / NRRL 328 / USDA 3528.7) OX=380704 GN=azaE PE=2 SV=1
chromosome.1.1688	2391	-	-	-	GO:0016301(kinase activity),GO:0005515(protein binding),GO:0044877(protein-containing complex binding)	K07203 MTOR, FRAP, TOR; serine/threonine-protein kinase mTOR [EC:2.7.11.1]	OOQ85367.1 Phosphatidylinositol 3-kinase tor2 [Penicillium brasilianum]	Serine/threonine-protein kinase tor2 OS=Schizosaccharomyces pombe (strain 972 / ATCC 24843) OX=284812 GN=tor2 PE=1 SV=2
chromosome.1.1689	539	-	-	-	-	-	OOQ85368.1 hypothetical protein PEBR_26234 [Penicillium brasilianum]	-
chromosome.1.169	802	KOG0238, Lipid transport and metabolism; Amino acid transport and metabolism	-	-	GO:0005524(ATP binding),GO:0046872(metal ion binding)	-	OOQ91690.1 putative acetylCoA carboxylase, biotin carboxylase subunit [Penicillium brasilianum]	Methylcrotonoyl-CoA carboxylase subunit alpha, mitochondrial OS=Arabidopsis thaliana OX=3702 GN=MCCA PE=1 SV=2
chromosome.1.1690	355	KOG2741, Secondary metabolites biosynthesis, transport and catabolism; Carbohydrate transport and metabolism	GO:0055114(oxidation-reduction process)	-	GO:0016491(oxidoreductase activity)	K00010 iolG; myo-inositol 2-dehydrogenase / D-chiro-inositol 1-dehydrogenase [EC:1.1.1.18 1.1.1.369]	CEJ59245.1 Putative NAD binding Rossmann fold oxidoreductase [Penicillium brasilianum]	scyllo-inositol 2-dehydrogenase (NAD(+)) OS=Bacillus subtilis (strain 168) OX=224308 GN=iolX PE=1 SV=2
chromosome.1.1691	318	KOG1573, General function prediction only	GO:0019310(inositol catabolic process),GO:0055114(oxidation-reduction process)	GO:0005737(cytoplasm)	GO:0005506(iron ion binding),GO:0050113(inositol oxygenase activity)	K00469 MIOX; inositol oxygenase [EC:1.13.99.1]	OKO91871.1 Inositol oxygenase 1 [Penicillium subrubescens]	Inositol oxygenase 1 OS=Arabidopsis thaliana OX=3702 GN=MIOX1 PE=2 SV=1
chromosome.1.1692	312	KOG1577, General function prediction only	GO:0055114(oxidation-reduction process)	-	GO:0016491(oxidoreductase activity)	-	CEJ59248.1 Putative Aldo/keto reductase family proteins [Penicillium brasilianum]	D-galacturonate reductase OS=Hypocrea jecorina OX=51453 GN=gar1 PE=1 SV=1
chromosome.1.1693	1238	-	-	-	-	-	OOQ85373.1 hypothetical protein PEBR_26250 [Penicillium brasilianum]	-
chromosome.1.1694	1196	-	-	-	-	-	OKO91868.1 hypothetical protein PENSUB_12941 [Penicillium subrubescens]	-
chromosome.1.1695	532	KOG0254, General function prediction only	GO:0055085(transmembrane transport)	GO:0016020(membrane),GO:0016021(integral component of membrane)	GO:0022857(transmembrane transporter activity)	-	OKO91867.1 High-affinity glucose transporter [Penicillium subrubescens]	High-affinity glucose transporter OS=Kluyveromyces lactis (strain ATCC 8585 / CBS 2359 / DSM 70799 / NBRC 1267 / NRRL Y-1140 / WM37) OX=284590 GN=HGT1 PE=3 SV=1
chromosome.1.1696	201	-	GO:0005975(carbohydrate metabolic process)	-	GO:0004650(polygalacturonase activity)	K01213 E3.2.1.67; galacturan 1,4-alpha-galacturonidase [EC:3.2.1.67]	CDM27702.1 Polygalacturonase 1 [Penicillium roqueforti FM164]	Polygalacturonase 1 OS=Penicillium olsonii OX=99116 GN=PG1 PE=3 SV=1
chromosome.1.1697	272	-	-	-	-	-	CEJ59251.1 Putative Polygalacturonase [Penicillium brasilianum]	-
chromosome.1.1698	562	KOG1176, Lipid transport and metabolism	-	-	GO:0003824(catalytic activity)	-	OOQ85376.1 phenylacetyl-CoA ligase [Penicillium brasilianum]	Probable 4-coumarate--CoA ligase 1 OS=Dictyostelium discoideum OX=44689 GN=4cl1 PE=3 SV=1
chromosome.1.1699	153	KOG0898, Translation, ribosomal structure and biogenesis	GO:0006412(translation)	GO:0005840(ribosome),GO:0015935(small ribosomal subunit)	GO:0003735(structural constituent of ribosome)	K02958 RP-S15e, RPS15; small subunit ribosomal protein S15e	XP_014533674.1 40S ribosomal protein S15, putative [Penicillium digitatum Pd1]	40S ribosomal protein S15 OS=Podospora anserina OX=5145 GN=RPS15 PE=3 SV=1
chromosome.1.17	375	KOG0975, Amino acid transport and metabolism	GO:0009081(branched-chain amino acid metabolic process)	-	GO:0003824(catalytic activity),GO:0004084(branched-chain-amino-acid transaminase activity)	K00826 E2.6.1.42, ilvE; branched-chain amino acid aminotransferase [EC:2.6.1.42]	OKP10118.1 hypothetical protein PENSUB_4472 [Penicillium subrubescens]	Aminotransferase lcsP OS=Purpureocillium lilacinum OX=33203 GN=lcsP PE=2 SV=1
chromosome.1.170	428	KOG0140, Lipid transport and metabolism	GO:0055114(oxidation-reduction process)	-	GO:0016627(oxidoreductase activity, acting on the CH-CH group of donors),GO:0050660(flavin adenine dinucleotide binding)	-	CEJ56595.1 Putative Acyl-CoA dehydrogenase (AFU_orthologue; AFUA_2G16630) [Penicillium brasilianum]	Acyl-CoA dehydrogenase AFT10-1 OS=Alternaria alternata OX=5599 GN=AFT10-1 PE=3 SV=1
chromosome.1.1700	142	-	GO:0006414(translational elongation)	GO:0005622(intracellular),GO:0005840(ribosome)	GO:0003735(structural constituent of ribosome)	K02943 RP-LP2, RPLP2; large subunit ribosomal protein LP2	CEJ59254.1 Putative 60S acidic ribosomal protein P2/allergen Asp F 8 [Penicillium brasilianum]	60S acidic ribosomal protein P2 OS=Podospora anserina OX=5145 PE=3 SV=1
chromosome.1.1701	375	-	-	-	-	-	OOQ85379.1 hypothetical protein PEBR_26271 [Penicillium brasilianum]	-
chromosome.1.1702	371	-	-	-	GO:0052855(ADP-dependent NAD(P)H-hydrate dehydratase activity)	K17757 CARKD; ATP-dependent NAD(P)H-hydrate dehydratase [EC:4.2.1.93]	CEJ59256.1 Putative ATP-dependent (S)-NAD(P)H-hydrate dehydratase [Penicillium brasilianum]	ATP-dependent (S)-NAD(P)H-hydrate dehydratase OS=Neosartorya fumigata (strain ATCC MYA-4609 / Af293 / CBS 101355 / FGSC A1100) OX=330879 GN=AFUA_2G10120 PE=3 SV=1
chromosome.1.1703	94	-	-	-	GO:0005509(calcium ion binding)	-	CEJ59257.1 hypothetical protein PMG11_07888 [Penicillium brasilianum]	-
chromosome.1.1704	810	-	GO:0006270(DNA replication initiation)	GO:0042555(MCM complex)	GO:0003677(DNA binding),GO:0005524(ATP binding),GO:0003678(DNA helicase activity)	K02210 MCM7, CDC47; DNA replication licensing factor MCM7 [EC:3.6.4.12]	OKO91857.1 DNA replication licensing factor mcm7 [Penicillium subrubescens]	DNA replication licensing factor mcm7 OS=Schizosaccharomyces pombe (strain 972 / ATCC 24843) OX=284812 GN=mcm7 PE=1 SV=1
chromosome.1.1705	1221	KOG0735, Posttranslational modification, protein turnover, chaperones	GO:0007031(peroxisome organization)	GO:0005777(peroxisome)	GO:0005524(ATP binding)	K13338 PEX1; peroxin-1	OOQ85383.1 peroxin-1 Pex1-Penicillium chrysogenum [Penicillium brasilianum]	Peroxisome biosynthesis protein PAS1 OS=Komagataella pastoris OX=4922 GN=PEX1 PE=3 SV=1
chromosome.1.1706	100	-	-	-	-	-	OOQ85384.1 hypothetical protein PEBR_26294 [Penicillium brasilianum]	-
chromosome.1.1707	495	-	-	-	GO:0005515(protein binding)	K11426 SMYD; SET and MYND domain-containing protein	OOQ85386.1 SET and MYND domain protein [Penicillium brasilianum]	SET domain and MYND-type zinc finger protein 6 OS=Schizosaccharomyces pombe (strain 972 / ATCC 24843) OX=284812 GN=set6 PE=3 SV=1
chromosome.1.1708	1172	-	GO:0006807(nitrogen compound metabolic process)	-	GO:0005524(ATP binding),GO:0046872(metal ion binding)	K01955 carB, CPA2; carbamoyl-phosphate synthase large subunit [EC:6.3.5.5]	OOQ85387.1 Carbamoyl-phosphate synthase arginine-specific large chain [Penicillium brasilianum]	Carbamoyl-phosphate synthase arginine-specific large chain OS=Schizosaccharomyces pombe (strain 972 / ATCC 24843) OX=284812 GN=arg4 PE=3 SV=1
chromosome.1.1709	548	-	-	-	-	-	OOQ85388.1 hypothetical protein PEBR_26309 [Penicillium brasilianum]	-
chromosome.1.171	918	KOG0769, Energy production and conversion	GO:0006355(regulation of transcription, DNA-templated),GO:0006351(transcription, DNA-templated)	GO:0005634(nucleus)	GO:0000981(DNA-binding transcription factor activity, RNA polymerase II-specific),GO:0008270(zinc ion binding),GO:0003677(DNA binding)	-	OOQ91692.1 putative Zn(II)2Cys6 transcription factor [Penicillium brasilianum]	Peroxisomal adenine nucleotide transporter 1 OS=Ashbya gossypii (strain ATCC 10895 / CBS 109.51 / FGSC 9923 / NRRL Y-1056) OX=284811 GN=ANT1 PE=3 SV=1
chromosome.1.1710	293	-	-	-	-	-	OOQ85389.1 hypothetical protein PEBR_26311 [Penicillium brasilianum]	-
chromosome.1.1711	265	-	-	-	GO:0003676(nucleic acid binding)	-	OKO95512.1 Protein vip1 [Penicillium subrubescens]	Protein vip1 OS=Schizosaccharomyces pombe (strain 972 / ATCC 24843) OX=284812 GN=vip1 PE=1 SV=1
chromosome.1.1712	128	-	-	-	-	-	OOQ85392.1 hypothetical protein PEBR_26322 [Penicillium brasilianum]	-
chromosome.1.1713	1049	-	GO:0006886(intracellular protein transport)	-	GO:0008536(Ran GTPase binding)	K20223 IPO7, RANBP7; importin-7	CEJ59268.1 Putative Karyopherin [Penicillium brasilianum]	Probable importin c550.11 OS=Schizosaccharomyces pombe (strain 972 / ATCC 24843) OX=284812 GN=SPCC550.11 PE=3 SV=1
chromosome.1.1714	1312	-	GO:0006401(RNA catabolic process)	-	GO:0003676(nucleic acid binding),GO:0005524(ATP binding),GO:0003723(RNA binding),GO:0003724(RNA helicase activity)	K12599 SKI2, SKIV2L; antiviral helicase SKI2 [EC:3.6.4.-]	OKO95515.1 hypothetical protein PENSUB_11027 [Penicillium subrubescens]	Putative ATP-dependent RNA helicase C550.03c OS=Schizosaccharomyces pombe (strain 972 / ATCC 24843) OX=284812 GN=SPCC550.03c PE=3 SV=1
chromosome.1.1715	493	-	-	-	-	-	OOQ85395.1 hypothetical protein PEBR_26338 [Penicillium brasilianum]	-
chromosome.1.1716	668	KOG0102, Posttranslational modification, protein turnover, chaperones	GO:0006457(protein folding)	-	GO:0005524(ATP binding),GO:0051082(unfolded protein binding)	K04043 dnaK, HSPA9; molecular chaperone DnaK	OKO95517.1 Heat shock 70 kDa protein [Penicillium subrubescens]	Heat shock 70 kDa protein OS=Emericella nidulans (strain FGSC A4 / ATCC 38163 / CBS 112.46 / NRRL 194 / M139) OX=227321 GN=AN6010 PE=1 SV=1
chromosome.1.1717	759	-	-	-	GO:0005515(protein binding)	-	OKO95518.1 hypothetical protein PENSUB_11030 [Penicillium subrubescens]	Uncharacterized protein C4G3.03 OS=Schizosaccharomyces pombe (strain 972 / ATCC 24843) OX=284812 GN=SPCC4G3.03 PE=4 SV=1
chromosome.1.1718	332	-	-	-	-	-	CEJ59273.1 hypothetical protein PMG11_07904 [Penicillium brasilianum]	Ribosomal lysine N-methyltransferase 5 OS=Zygosaccharomyces rouxii (strain ATCC 2623 / CBS 732 / NBRC 1130 / NCYC 568 / NRRL Y-229) OX=559307 GN=RKM5 PE=3 SV=1
chromosome.1.1719	698	-	-	-	GO:0003824(catalytic activity)	K01897 ACSL, fadD; long-chain acyl-CoA synthetase [EC:6.2.1.3]	CEJ59274.1 Putative AMP-binding enzyme [Penicillium brasilianum]	Acyl-CoA synthetase FUM16 OS=Gibberella moniliformis (strain M3125 / FGSC 7600) OX=334819 GN=FUM16 PE=3 SV=1
chromosome.1.172	492	KOG0029, Secondary metabolites biosynthesis, transport and catabolism	GO:0055114(oxidation-reduction process)	-	GO:0016491(oxidoreductase activity)	-	CEJ56592.1 Putative Monoamine oxidase N [Penicillium brasilianum]	Monoamine oxidase N OS=Aspergillus niger OX=5061 GN=maoN PE=1 SV=1
chromosome.1.1720	73	-	-	-	-	-	CEJ59275.1 hypothetical protein PMG11_07906 [Penicillium brasilianum]	-
chromosome.1.1721	134	-	-	-	-	-	-	-
chromosome.1.1722	579	-	GO:0006355(regulation of transcription, DNA-templated)	-	GO:0003677(DNA binding),GO:0003700(DNA-binding transcription factor activity)	K12769 NDT80; meiosis-specific transcription factor NDT80	OOQ85400.1 hypothetical protein PEBR_26359 [Penicillium brasilianum]	Transcription factor vib-1 OS=Neurospora crassa (strain ATCC 24698 / 74-OR23-1A / CBS 708.71 / DSM 1257 / FGSC 987) OX=367110 GN=vib-1 PE=4 SV=1
chromosome.1.1723	288	-	-	GO:0005737(cytoplasm),GO:0005852(eukaryotic translation initiation factor 3 complex)	GO:0003676(nucleic acid binding),GO:0003743(translation initiation factor activity)	-	CEJ59277.1 Putative Eukaryotic translation initiation factor 3 subunit G [Penicillium brasilianum]	Eukaryotic translation initiation factor 3 subunit G OS=Aspergillus oryzae (strain ATCC 42149 / RIB 40) OX=510516 GN=tif35 PE=3 SV=1
chromosome.1.1724	416	KOG0101, Posttranslational modification, protein turnover, chaperones	-	-	-	-	CEJ59278.1 hypothetical protein PMG11_07909 [Penicillium brasilianum]	-
chromosome.1.1725	898	-	-	-	-	-	XP_022488229.1 hypothetical protein PENARI_c009G03404 [Penicillium arizonense]	-
chromosome.1.1726	392	KOG1483, Inorganic ion transport and metabolism	GO:0006812(cation transport),GO:0055085(transmembrane transport)	GO:0016021(integral component of membrane)	GO:0008324(cation transmembrane transporter activity)	K14688 SLC30A1, ZNT1; solute carrier family 30 (zinc transporter), member 1	CEJ59281.1 hypothetical protein PMG11_07912 [Penicillium brasilianum]	Zinc/cadmium resistance protein OS=Saccharomyces cerevisiae (strain ATCC 204508 / S288c) OX=559292 GN=ZRC1 PE=1 SV=2
chromosome.1.1727	528	-	GO:0055085(transmembrane transport)	GO:0016020(membrane),GO:0016021(integral component of membrane)	GO:0022857(transmembrane transporter activity),GO:0005215(transporter activity)	-	OOQ85404.1 Purine-cytosine permease fcyB [Penicillium brasilianum]	Purine-cytosine permease fcyB OS=Emericella nidulans (strain FGSC A4 / ATCC 38163 / CBS 112.46 / NRRL 194 / M139) OX=227321 GN=fcyB PE=1 SV=1
chromosome.1.1728	355	-	GO:0055114(oxidation-reduction process)	-	GO:0018580(nitronate monooxygenase activity),GO:0003824(catalytic activity)	-	CEJ59283.1 Putative Oxidoreductase, 2-nitropropane dioxygenase family [Penicillium brasilianum]	Probable nitronate monooxygenase OS=Staphylococcus saprophyticus subsp. saprophyticus (strain ATCC 15305 / DSM 20229 / NCIMB 8711 / NCTC 7292 / S-41) OX=342451 GN=SSP1854 PE=3 SV=1
chromosome.1.1729	575	-	GO:0009396(folic acid-containing compound biosynthetic process),GO:0044237(cellular metabolic process),GO:0042558(pteridine-containing compound metabolic process)	-	GO:0003848(2-amino-4-hydroxy-6-hydroxymethyldihydropteridine diphosphokinase activity),GO:0004156(dihydropteroate synthase activity)	K13941 folKP; 2-amino-4-hydroxy-6-hydroxymethyldihydropteridine diphosphokinase / dihydropteroate synthase [EC:2.7.6.3 2.5.1.15]	CEJ59284.1 Putative Folic acid synthesis protein [Penicillium brasilianum]	Folic acid synthesis protein fol1 OS=Pneumocystis carinii OX=4754 GN=fol1 PE=1 SV=1
chromosome.1.173	356	KOG1289, Amino acid transport and metabolism	GO:0055085(transmembrane transport)	GO:0016020(membrane)	GO:0022857(transmembrane transporter activity)	-	CEJ56591.1 hypothetical protein PMG11_02793 [Penicillium brasilianum]	Choline transport protein OS=Saccharomyces cerevisiae (strain ATCC 204508 / S288c) OX=559292 GN=HNM1 PE=1 SV=1
chromosome.1.1730	177	-	-	-	-	-	EPS30260.1 hypothetical protein PDE_05211 [Penicillium oxalicum 114-2]	-
chromosome.1.1731	211	-	-	-	-	-	XP_026612274.1 hypothetical protein CDV56_104980 [Aspergillus thermomutatus]	-
chromosome.1.1732	479	-	-	-	GO:0005096(GTPase activator activity)	K12493 ARFGAP2_3; ADP-ribosylation factor GTPase-activating protein 2/3	CEJ59285.1 Putative Arf GTPase-activating protein [Penicillium brasilianum]	ADP-ribosylation factor GTPase-activating protein glo3 OS=Schizosaccharomyces pombe (strain 972 / ATCC 24843) OX=284812 GN=glo3 PE=3 SV=2
chromosome.1.1733	216	KOG4750, Amino acid transport and metabolism	-	-	GO:0016407(acetyltransferase activity)	-	OKO95536.1 hypothetical protein PENSUB_11048 [Penicillium subrubescens]	Putative acetyltransferase YJL218W OS=Saccharomyces cerevisiae (strain ATCC 204508 / S288c) OX=559292 GN=YJL218W PE=1 SV=1
chromosome.1.1734	226	KOG4836, Function unknown	GO:0030150(protein import into mitochondrial matrix)	GO:0005744(TIM23 mitochondrial import inner membrane translocase complex)	-	-	OOQ82376.1 Mitochondrial import inner membrane translocase subunit tim21 [Penicillium brasilianum]	Mitochondrial import inner membrane translocase subunit tim21 OS=Neosartorya fumigata (strain ATCC MYA-4609 / Af293 / CBS 101355 / FGSC A1100) OX=330879 GN=tim21 PE=3 SV=1
chromosome.1.1735	452	-	GO:0016052(carbohydrate catabolic process)	-	GO:0050023(L-fuconate dehydratase activity)	K18102 GAAB, LGD1; L-galactonate dehydratase [EC:4.2.1.146]	OOQ82375.1 Mitochondrial enolase superfamily member 1 [Penicillium brasilianum]	L-galactonate dehydratase OS=Hypocrea jecorina OX=51453 GN=lgd1 PE=1 SV=1
chromosome.1.1736	765	KOG2253, RNA processing and modification	GO:0006397(mRNA processing)	-	GO:0003676(nucleic acid binding)	-	OOQ82374.1 RNA-binding protein RBM25 [Penicillium brasilianum]	U1 snRNP-associated protein usp107 OS=Schizosaccharomyces pombe (strain 972 / ATCC 24843) OX=284812 GN=usp107 PE=1 SV=1
chromosome.1.1737	855	KOG2446, Carbohydrate transport and metabolism	GO:0006094(gluconeogenesis),GO:0006096(glycolytic process)	-	GO:0004347(glucose-6-phosphate isomerase activity)	K01810 GPI, pgi; glucose-6-phosphate isomerase [EC:5.3.1.9]	KGO37477.1 Phosphoglucose isomerase (PGI) [Penicillium expansum]	Glucose-6-phosphate isomerase OS=Aspergillus oryzae (strain ATCC 42149 / RIB 40) OX=510516 GN=pgiA PE=2 SV=1
chromosome.1.1738	141	KOG3772, Cell cycle control, cell division, chromosome partitioning	-	-	-	K18065 CDC25; Cdc25 family phosphatase [EC:3.1.3.48 1.20.4.1]	OOQ82370.1 hypothetical protein PEBR_39338 [Penicillium brasilianum]	CDC25-like phosphatase YCH1 OS=Saccharomyces cerevisiae (strain ATCC 204508 / S288c) OX=559292 GN=YCH1 PE=1 SV=1
chromosome.1.1739	501	KOG2901, Function unknown	-	-	-	-	CEJ59296.1 Putative DUF185 domain protein [Penicillium brasilianum]	Protein arginine methyltransferase NDUFAF7, mitochondrial OS=Rattus norvegicus OX=10116 GN=Ndufaf7 PE=2 SV=1
chromosome.1.174	104	-	-	-	-	-	-	-
chromosome.1.1740	297	-	-	-	-	-	OKO95545.1 hypothetical protein PENSUB_11057 [Penicillium subrubescens]	-
chromosome.1.1741	563	-	-	-	-	-	OOQ82367.1 hypothetical protein PEBR_39326 [Penicillium brasilianum]	-
chromosome.1.1742	473	KOG0663, General function prediction only	GO:0006468(protein phosphorylation)	-	GO:0004672(protein kinase activity),GO:0005524(ATP binding)	K08818 CDC2L; cell division cycle 2-like [EC:2.7.11.22]	OOQ82366.1 Serine/threonine-protein kinase ppk23 [Penicillium brasilianum]	Serine/threonine-protein kinase ppk23 OS=Schizosaccharomyces pombe (strain 972 / ATCC 24843) OX=284812 GN=ppk23 PE=3 SV=1
chromosome.1.1743	251	KOG4656, Inorganic ion transport and metabolism	GO:0006801(superoxide metabolic process),GO:0030001(metal ion transport)	-	GO:0046872(metal ion binding)	K04569 CCS; copper chaperone for superoxide dismutase	CEJ59300.1 Putative Superoxide dismutase copper chaperone Lys7 [Penicillium brasilianum]	Superoxide dismutase 1 copper chaperone OS=Debaryomyces hansenii (strain ATCC 36239 / CBS 767 / JCM 1990 / NBRC 0083 / IGC 2968) OX=284592 GN=CCS1 PE=3 SV=2
chromosome.1.1744	276	-	-	-	-	-	OOQ82364.1 hypothetical protein PEBR_39316 [Penicillium brasilianum]	-
chromosome.1.1745	166	-	-	-	-	-	CEJ59303.1 hypothetical protein PMG11_07932 [Penicillium brasilianum]	-
chromosome.1.1746	564	KOG4225, Signal transduction mechanisms	-	-	GO:0005515(protein binding)	-	OKO95554.1 Neutrophil cytosol factor 2 [Penicillium subrubescens]	Neutrophil cytosol factor 2 OS=Bos taurus OX=9913 GN=NCF2 PE=2 SV=1
chromosome.1.1747	371	KOG3894, Intracellular trafficking, secretion, and vesicular transport	-	-	-	-	OKO95555.1 hypothetical protein PENSUB_11067 [Penicillium subrubescens]	Syntaxin UFE1 OS=Saccharomyces cerevisiae (strain ATCC 204508 / S288c) OX=559292 GN=UFE1 PE=1 SV=2
chromosome.1.1748	466	KOG1412, Amino acid transport and metabolism	GO:0006520(cellular amino acid metabolic process),GO:0009058(biosynthetic process)	-	GO:0003824(catalytic activity),GO:0008483(transaminase activity),GO:0030170(pyridoxal phosphate binding)	K14454 GOT1; aspartate aminotransferase, cytoplasmic [EC:2.6.1.1]	CEJ59308.1 Putative Aspartate aminotransferase [Penicillium brasilianum]	Aspartate aminotransferase, cytoplasmic OS=Saccharomyces cerevisiae (strain ATCC 204508 / S288c) OX=559292 GN=AAT2 PE=1 SV=3
chromosome.1.1749	532	KOG0800, Posttranslational modification, protein turnover, chaperones	-	-	-	-	OKO95558.1 E3 ubiquitin-protein ligase RNF13 [Penicillium subrubescens]	E3 ubiquitin-protein ligase RNF13 OS=Gallus gallus OX=9031 GN=RNF13 PE=1 SV=1
chromosome.1.175	102	-	-	-	-	-	CEJ54842.1 hypothetical protein PMG11_01131 [Penicillium brasilianum]	-
chromosome.1.1750	609	-	-	-	-	-	OOQ82356.1 phytanoyl-CoA dioxygenase family protein [Penicillium brasilianum]	-
chromosome.1.1751	415	-	-	-	-	-	OKO95562.1 hypothetical protein PENSUB_11074 [Penicillium subrubescens]	-
chromosome.1.1752	988	-	GO:0055085(transmembrane transport)	GO:0016020(membrane)	GO:0005509(calcium ion binding)	K22048 MSL4S; mechanosensitive ion channel protein 4/5/6/7/8/9/10	OKO95563.1 hypothetical protein PENSUB_11075 [Penicillium subrubescens]	Mechanosensitive ion channel protein Msy2 OS=Schizosaccharomyces pombe (strain 972 / ATCC 24843) OX=284812 GN=msy2 PE=1 SV=1
chromosome.1.1753	328	-	-	-	-	-	OOQ82352.1 hypothetical protein PEBR_39272 [Penicillium brasilianum]	-
chromosome.1.1754	287	-	GO:0000002(mitochondrial genome maintenance),GO:0006281(DNA repair)	GO:0000262(mitochondrial chromosome)	GO:0003697(single-stranded DNA binding)	-	OKO95565.1 Mitochondrial genome maintenance protein MGM101 [Penicillium subrubescens]	Mitochondrial genome maintenance protein MGM101 OS=Kluyveromyces lactis (strain ATCC 8585 / CBS 2359 / DSM 70799 / NBRC 1267 / NRRL Y-1140 / WM37) OX=284590 GN=MGM101 PE=3 SV=2
chromosome.1.1755	75	KOG4138, General function prediction only	-	-	-	-	CEJ59316.1 hypothetical protein PMG11_07944 [Penicillium brasilianum]	Cytochrome oxidase assembly factor 4 OS=Saccharomyces cerevisiae (strain ATCC 204508 / S288c) OX=559292 GN=COA4 PE=1 SV=2
chromosome.1.1756	683	KOG1536, Coenzyme transport and metabolism	GO:0006464(cellular protein modification process)	-	GO:0004077(biotin-[acetyl-CoA-carboxylase] ligase activity)	K01942 HLCS; biotin---protein ligase [EC:6.3.4.9 6.3.4.10 6.3.4.11 6.3.4.15]	CEJ59317.1 Putative Biotin apo-protein ligase [Penicillium brasilianum]	Biotin--protein ligase OS=Saccharomyces cerevisiae (strain ATCC 204508 / S288c) OX=559292 GN=BPL1 PE=1 SV=1
chromosome.1.1757	1068	KOG1178, Secondary metabolites biosynthesis, transport and catabolism	-	-	GO:0003824(catalytic activity)	-	OOQ82348.1 hypothetical protein PEBR_39254 [Penicillium brasilianum]	Non-canonical non-ribosomal peptide synthetase FUB8 OS=Gibberella moniliformis (strain M3125 / FGSC 7600) OX=334819 GN=FUB8 PE=1 SV=1
chromosome.1.1758	491	-	GO:0006508(proteolysis)	-	GO:0004185(serine-type carboxypeptidase activity)	K13289 CTSA, CPY; cathepsin A (carboxypeptidase C) [EC:3.4.16.5]	XP_018184399.1 alpha/beta-hydrolase [Xylona heveae TC161]	Carboxypeptidase Y homolog ARB_05721 OS=Arthroderma benhamiae (strain ATCC MYA-4681 / CBS 112371) OX=663331 GN=ARB_05721 PE=1 SV=1
chromosome.1.1759	179	-	-	-	-	K09935 K09935; uncharacterized protein	CEJ59322.1 hypothetical protein PMG11_07950 [Penicillium brasilianum]	N-glycosidase R617 OS=Acanthamoeba polyphaga mimivirus OX=212035 GN=MIMI_R617 PE=3 SV=1
chromosome.1.176	507	-	GO:0006355(regulation of transcription, DNA-templated)	GO:0005634(nucleus)	GO:0000981(DNA-binding transcription factor activity, RNA polymerase II-specific),GO:0008270(zinc ion binding)	-	OKO99501.1 hypothetical protein PENSUB_8346 [Penicillium subrubescens]	Transcriptional regulatory protein moc3 OS=Schizosaccharomyces pombe (strain 972 / ATCC 24843) OX=284812 GN=moc3 PE=1 SV=4
chromosome.1.1760	310	KOG1303, Amino acid transport and metabolism	-	-	-	-	OOQ87277.1 amino acid transporter [Penicillium brasilianum]	N amino acid transport system protein OS=Neurospora crassa (strain ATCC 24698 / 74-OR23-1A / CBS 708.71 / DSM 1257 / FGSC 987) OX=367110 GN=mtr PE=3 SV=2
chromosome.1.1761	502	-	GO:0055114(oxidation-reduction process)	-	GO:0016491(oxidoreductase activity),GO:0016620(oxidoreductase activity, acting on the aldehyde or oxo group of donors, NAD or NADP as acceptor)	K00129 E1.2.1.5; aldehyde dehydrogenase (NAD(P)+) [EC:1.2.1.5]	OKO95577.1 hypothetical protein PENSUB_11089 [Penicillium subrubescens]	Putative aldehyde dehydrogenase-like protein C922.07c OS=Schizosaccharomyces pombe (strain 972 / ATCC 24843) OX=284812 GN=SPAC922.07c PE=3 SV=1
chromosome.1.1762	343	-	GO:0006355(regulation of transcription, DNA-templated),GO:0006351(transcription, DNA-templated)	GO:0005634(nucleus)	GO:0000981(DNA-binding transcription factor activity, RNA polymerase II-specific),GO:0008270(zinc ion binding),GO:0003677(DNA binding)	-	OKO95583.1 Positive regulator of purine utilization [Penicillium subrubescens]	Depudecin biosynthesis cluster-specific transcription activator DEP6 OS=Alternaria brassicicola OX=29001 GN=DEP6 PE=3 SV=1
chromosome.1.1763	433	-	GO:0055114(oxidation-reduction process)	-	GO:0016491(oxidoreductase activity)	-	XP_015407084.1 fructosyl amino acid oxidase [Aspergillus nomius NRRL 13137]	L-pipecolate oxidase OS=Schizosaccharomyces pombe (strain 972 / ATCC 24843) OX=284812 GN=fap1 PE=1 SV=1
chromosome.1.1764	506	KOG1286, Amino acid transport and metabolism	GO:0055085(transmembrane transport)	GO:0016020(membrane)	GO:0022857(transmembrane transporter activity)	K16261 YAT; yeast amino acid transporter	PIG83902.1 amino acid permease, partial [Aspergillus arachidicola]	Proline-specific permease OS=Saccharomyces cerevisiae (strain ATCC 204508 / S288c) OX=559292 GN=PUT4 PE=2 SV=2
chromosome.1.1765	522	KOG0157, Secondary metabolites biosynthesis, transport and catabolism; Lipid transport and metabolism	GO:0055114(oxidation-reduction process)	-	GO:0005506(iron ion binding),GO:0016705(oxidoreductase activity, acting on paired donors, with incorporation or reduction of molecular oxygen),GO:0020037(heme binding),GO:0016712(oxidoreductase activity, acting on paired donors, with incorporation or reduction of molecular oxygen, reduced flavin or flavoprotein as one donor, and incorporation of one atom of oxygen),GO:0004497(monooxygenase activi…	-	CEJ59331.1 hypothetical protein PMG11_07959 [Penicillium brasilianum]	Cytochrome P450 monooxygenase alt2 OS=Alternaria solani OX=48100 GN=alt2 PE=3 SV=1
chromosome.1.1766	543	-	-	-	-	-	OOQ83229.1 hypothetical protein PEBR_36075 [Penicillium brasilianum]	-
chromosome.1.1767	84	-	-	-	-	-	CEJ59329.1 hypothetical protein PMG11_07958 [Penicillium brasilianum]	-
chromosome.1.1768	366	KOG0538, Energy production and conversion	GO:0055114(oxidation-reduction process)	-	GO:0003824(catalytic activity),GO:0016491(oxidoreductase activity),GO:0010181(FMN binding)	K11517 HAO; (S)-2-hydroxy-acid oxidase [EC:1.1.3.15]	OOQ83227.1 Peroxisomal (S)-2-hydroxy-acid oxidase GLO5 [Penicillium brasilianum]	Oxidase FUB9 OS=Fusarium oxysporum f. sp. lycopersici (strain 4287 / CBS 123668 / FGSC 9935 / NRRL 34936) OX=426428 GN=FUB8 PE=1 SV=2
chromosome.1.1769	336	KOG1502, Defense mechanisms	-	-	-	-	OKO95592.1 hypothetical protein PENSUB_11104 [Penicillium subrubescens]	dTDP-glucose 4,6-dehydratase OS=Streptococcus mutans serotype c (strain ATCC 700610 / UA159) OX=210007 GN=rmlB PE=1 SV=2
chromosome.1.177	354	-	GO:0006351(transcription, DNA-templated)	GO:0005634(nucleus)	GO:0003677(DNA binding),GO:0008270(zinc ion binding)	-	CEJ56589.1 hypothetical protein PMG11_02791 [Penicillium brasilianum]	-
chromosome.1.1770	671	-	-	-	-	-	OKO95591.1 Arginine metabolism regulation protein II [Penicillium subrubescens]	Arginine metabolism regulation protein II OS=Saccharomyces cerevisiae (strain ATCC 204508 / S288c) OX=559292 GN=ARG81 PE=1 SV=3
chromosome.1.1771	299	-	-	-	GO:0016829(lyase activity),GO:0003824(catalytic activity)	-	CEJ59325.1 Putative Dihydrodipicolinate synthase/N-acetylneuraminate lyase [Penicillium brasilianum]	4-hydroxy-tetrahydrodipicolinate synthase OS=Methanopyrus kandleri (strain AV19 / DSM 6324 / JCM 9639 / NBRC 100938) OX=190192 GN=dapA PE=3 SV=1
chromosome.1.1772	471	-	GO:0055085(transmembrane transport)	GO:0016021(integral component of membrane)	-	-	GAO86156.1 uncharacterized transporter C1002.16c [Aspergillus udagawae]	MFS transporter prlL OS=Fungal sp. (strain NRRL 50135) OX=1547289 GN=prlL PE=3 SV=1
chromosome.1.1773	417	-	-	-	-	-	OKO95584.1 hypothetical protein PENSUB_11096 [Penicillium subrubescens]	-
chromosome.1.1774	421	-	GO:0005975(carbohydrate metabolic process)	GO:0005576(extracellular region)	GO:0030248(cellulose binding),GO:0004553(hydrolase activity, hydrolyzing O-glycosyl compounds)	K01179 E3.2.1.4; endoglucanase [EC:3.2.1.4]	OOQ83231.1 putative endo-beta-1,4-glucanase B [Penicillium brasilianum]	Probable endo-beta-1,4-glucanase B OS=Aspergillus kawachii (strain NBRC 4308) OX=1033177 GN=eglB PE=3 SV=1
chromosome.1.1775	320	KOG2342, Function unknown	-	-	-	-	OKO95603.1 hypothetical protein PENSUB_11115 [Penicillium subrubescens]	Uncharacterized protein YGR127W OS=Saccharomyces cerevisiae (strain ATCC 204508 / S288c) OX=559292 GN=YGR127W PE=1 SV=1
chromosome.1.1776	328	KOG1726, Defense mechanisms	-	-	-	-	CEJ59334.1 hypothetical protein PMG11_07962 [Penicillium brasilianum]	Receptor expression-enhancing protein 4 OS=Bos taurus OX=9913 GN=REEP4 PE=2 SV=1
chromosome.1.1777	1468	-	-	-	GO:0003723(RNA binding),GO:0005515(protein binding)	-	CEJ59335.1 Putative Translation initiation factor 4F, ribosome/mRNA-bridging subunit [Penicillium brasilianum]	Eukaryotic translation initiation factor 4 gamma OS=Schizosaccharomyces pombe (strain 972 / ATCC 24843) OX=284812 GN=tif471 PE=1 SV=1
chromosome.1.1778	475	-	-	-	-	-	OKO95606.1 Universal stress protein A family protein C25B2.10 [Penicillium subrubescens]	Universal stress protein A family protein C25B2.10 OS=Schizosaccharomyces pombe (strain 972 / ATCC 24843) OX=284812 GN=SPBC25B2.10 PE=1 SV=1
chromosome.1.1779	283	-	-	-	-	-	OKO95607.1 hypothetical protein PENSUB_11119 [Penicillium subrubescens]	-
chromosome.1.178	537	KOG0156, Secondary metabolites biosynthesis, transport and catabolism	GO:0055114(oxidation-reduction process)	-	GO:0005506(iron ion binding),GO:0016705(oxidoreductase activity, acting on paired donors, with incorporation or reduction of molecular oxygen),GO:0020037(heme binding)	-	CEJ56588.1 Putative O-methylsterigmatocystin oxidoreductase [Penicillium brasilianum]	Cytochrome P450 monooxygenase AOL_s00215g282 OS=Arthrobotrys oligospora (strain ATCC 24927 / CBS 115.81 / DSM 1491) OX=756982 GN=AOL_s00215g282 PE=3 SV=1
chromosome.1.1780	315	-	-	-	-	-	XP_001258123.1 conserved hypothetical protein [Aspergillus fischeri NRRL 181]	-
chromosome.1.1781	205	-	-	-	-	-	KIM98310.1 hypothetical protein OIDMADRAFT_56681 [Oidiodendron maius Zn]	-
chromosome.1.1782	411	KOG1395, Amino acid transport and metabolism	GO:0006568(tryptophan metabolic process),GO:0000162(tryptophan biosynthetic process)	-	GO:0004834(tryptophan synthase activity)	-	GAO83610.1 tryptophan synthase beta chain 1 [Aspergillus udagawae]	Tryptophan synthase beta chain 1 OS=Wolinella succinogenes (strain ATCC 29543 / DSM 1740 / LMG 7466 / NCTC 11488 / FDC 602W) OX=273121 GN=trpB1 PE=3 SV=1
chromosome.1.1783	337	-	-	-	-	-	EPS27201.1 hypothetical protein PDE_02144 [Penicillium oxalicum 114-2]	Secondary metabolism regulator LAE1 OS=Cochliobolus heterostrophus (strain C5 / ATCC 48332 / race O) OX=701091 GN=LAE1 PE=3 SV=1
chromosome.1.1784	564	KOG0342, RNA processing and modification	-	-	GO:0003676(nucleic acid binding),GO:0005524(ATP binding)	-	CEJ59342.1 Putative ATP-dependent RNA helicase pitchoune [Penicillium brasilianum]	ATP-dependent RNA helicase mss116, mitochondrial OS=Aspergillus oryzae (strain ATCC 42149 / RIB 40) OX=510516 GN=mss116 PE=3 SV=1
chromosome.1.1785	593	KOG2555, Nucleotide transport and metabolism	GO:0006164(purine nucleotide biosynthetic process)	-	GO:0003937(IMP cyclohydrolase activity),GO:0004643(phosphoribosylaminoimidazolecarboxamide formyltransferase activity),GO:0003824(catalytic activity)	K00602 purH; phosphoribosylaminoimidazolecarboxamide formyltransferase / IMP cyclohydrolase [EC:2.1.2.3 3.5.4.10]	OOQ83243.1 Bifunctional purine biosynthesis protein ADE17 [Penicillium brasilianum]	Bifunctional purine biosynthesis protein ADE17 OS=Saccharomyces cerevisiae (strain ATCC 204508 / S288c) OX=559292 GN=ADE17 PE=1 SV=2
chromosome.1.1786	364	-	-	-	-	-	OKO95611.1 Protein NSG2 [Penicillium subrubescens]	Protein NSG2 OS=Saccharomyces cerevisiae (strain ATCC 204508 / S288c) OX=559292 GN=NSG2 PE=1 SV=1
chromosome.1.1787	357	KOG1198, Energy production and conversion; General function prediction only	GO:0055114(oxidation-reduction process)	-	GO:0016491(oxidoreductase activity)	-	OKO95612.1 Reticulon-4-interacting protein 1 -like protein, mitochondrial [Penicillium subrubescens]	Reticulon-4-interacting protein 1, mitochondrial OS=Bos taurus OX=9913 GN=RTN4IP1 PE=2 SV=1
chromosome.1.1788	76	-	-	-	-	-	CEJ59348.1 hypothetical protein PMG11_07976 [Penicillium brasilianum]	-
chromosome.1.1789	459	-	-	-	-	-	CEJ59349.1 hypothetical protein PMG11_07977 [Penicillium brasilianum]	-
chromosome.1.179	203	-	-	-	-	-	RMZ46453.1 hypothetical protein CA14_008246 [Aspergillus flavus]	-
chromosome.1.1790	808	KOG1192, Energy production and conversion; Carbohydrate transport and metabolism	GO:0005975(carbohydrate metabolic process),GO:0030259(lipid glycosylation)	-	GO:0016758(transferase activity, transferring hexosyl groups)	-	OKO95615.1 Sterol 3-beta-glucosyltransferase UGT80B1 [Penicillium subrubescens]	Sterol 3-beta-glucosyltransferase UGT80B1 OS=Arabidopsis thaliana OX=3702 GN=UGT80B1 PE=2 SV=1
chromosome.1.1791	229	-	-	-	-	-	CEJ59351.1 hypothetical protein PMG11_07979 [Penicillium brasilianum]	-
chromosome.1.1792	298	KOG1205, Secondary metabolites biosynthesis, transport and catabolism	-	-	-	-	OKO95617.1 NADP-dependent 3-hydroxy acid dehydrogenase [Penicillium subrubescens]	Short chain dehydrogenase citE OS=Monascus ruber OX=89489 GN=citE PE=1 SV=1
chromosome.1.1793	736	-	-	-	-	K11675 IES1; Ino eighty subunit 1	OKO95619.1 Ino eighty subunit 1 [Penicillium subrubescens]	Ino eighty subunit 1 OS=Emericella nidulans (strain FGSC A4 / ATCC 38163 / CBS 112.46 / NRRL 194 / M139) OX=227321 GN=AN10560 PE=3 SV=1
chromosome.1.1794	659	-	-	-	GO:0003676(nucleic acid binding),GO:0005524(ATP binding)	K11594 DDX3X, bel; ATP-dependent RNA helicase DDX3X [EC:3.6.4.13]	EPS28744.1 hypothetical protein PDE_03690 [Penicillium oxalicum 114-2]	ATP-dependent RNA helicase ded1 OS=Neosartorya fischeri (strain ATCC 1020 / DSM 3700 / CBS 544.65 / FGSC A1164 / JCM 1740 / NRRL 181 / WB 181) OX=331117 GN=ded1 PE=3 SV=1
chromosome.1.1795	212	-	GO:0000413(protein peptidyl-prolyl isomerization)	-	GO:0003755(peptidyl-prolyl cis-trans isomerase activity)	K03768 PPIB, ppiB; peptidyl-prolyl cis-trans isomerase B (cyclophilin B) [EC:5.2.1.8]	CEJ59356.1 Putative Peptidyl-prolyl cis-trans isomerase [Penicillium brasilianum]	Peptidyl-prolyl cis-trans isomerase B OS=Aspergillus niger OX=5061 GN=cypB PE=3 SV=1
chromosome.1.1796	119	-	GO:0006412(translation)	GO:0005622(intracellular),GO:0005840(ribosome)	GO:0003723(RNA binding),GO:0003735(structural constituent of ribosome),GO:0003676(nucleic acid binding)	K02952 RP-S13, rpsM; small subunit ribosomal protein S13	CEJ59357.1 Putative 40S ribosomal protein S13 [Penicillium brasilianum]	37S ribosomal protein subunit sws2, mitochondrial OS=Schizosaccharomyces pombe (strain 972 / ATCC 24843) OX=284812 GN=sws2 PE=3 SV=1
chromosome.1.1797	487	KOG0313, Cytoskeleton	GO:0042254(ribosome biogenesis)	-	GO:0005515(protein binding)	K11578 ZW10, DSL1; protein transport protein DSL1/ZW10	OKO95623.1 Ribosome biogenesis protein ytm1 [Penicillium subrubescens]	Ribosome biogenesis protein ytm1 OS=Neosartorya fischeri (strain ATCC 1020 / DSM 3700 / CBS 544.65 / FGSC A1164 / JCM 1740 / NRRL 181 / WB 181) OX=331117 GN=ytm1 PE=3 SV=1
chromosome.1.1798	830	KOG2163, Cell cycle control, cell division, chromosome partitioning	-	-	-	K11578 ZW10, DSL1; protein transport protein DSL1/ZW10	OKO95624.1 Centromere/kinetochore protein zw10 -like protein [Penicillium subrubescens]	Centromere/kinetochore protein zw10 homolog OS=Homo sapiens OX=9606 GN=ZW10 PE=1 SV=3
chromosome.1.1799	1055	-	-	-	GO:0003824(catalytic activity),GO:0046872(metal ion binding)	-	OKO95625.1 hypothetical protein PENSUB_11137 [Penicillium subrubescens]	Uncharacterized protein C3H1.02c OS=Schizosaccharomyces pombe (strain 972 / ATCC 24843) OX=284812 GN=SPAC3H1.02c PE=4 SV=1
chromosome.1.18	694	-	-	-	-	-	OKP10117.1 hypothetical protein PENSUB_4471 [Penicillium subrubescens]	-
chromosome.1.180	740	-	GO:0035556(intracellular signal transduction)	-	GO:0005515(protein binding)	K20121 FNBP1; formin-binding protein 1	OKO99505.1 Protein BZZ1 [Penicillium subrubescens]	Protein BZZ1 OS=Schizosaccharomyces pombe (strain 972 / ATCC 24843) OX=284812 GN=bzz1 PE=3 SV=1
chromosome.1.1800	157	-	-	-	-	-	OOQ83256.1 hypothetical protein PEBR_36196 [Penicillium brasilianum]	-
chromosome.1.1801	456	KOG2719, General function prediction only	GO:0006508(proteolysis),GO:0071586(CAAX-box protein processing)	-	GO:0004222(metalloendopeptidase activity),GO:0008233(peptidase activity)	K06013 STE24; STE24 endopeptidase [EC:3.4.24.84]	OKO95627.1 CAAX prenyl protease 1 [Penicillium subrubescens]	CAAX prenyl protease 1 OS=Saccharomyces cerevisiae (strain ATCC 204508 / S288c) OX=559292 GN=STE24 PE=1 SV=1
chromosome.1.1802	511	KOG0466, Translation, ribosomal structure and biogenesis	-	-	GO:0003924(GTPase activity),GO:0005525(GTP binding)	K03242 EIF2S3; translation initiation factor 2 subunit 3	CEJ59366.1 Putative Eukaryotic translation initiation factor 2 subunit gamma-like protein [Penicillium brasilianum]	Eukaryotic translation initiation factor 2 subunit gamma OS=Saccharomyces cerevisiae (strain ATCC 204508 / S288c) OX=559292 GN=GCD11 PE=1 SV=1
chromosome.1.1803	502	KOG0294, Function unknown	-	-	GO:0005515(protein binding)	K14830 MAK11, PAK1IP1; protein MAK11	OKO95629.1 Protein MAK11 [Penicillium subrubescens]	Protein MAK11 OS=Saccharomyces cerevisiae (strain ATCC 204508 / S288c) OX=559292 GN=MAK11 PE=1 SV=2
chromosome.1.1804	1418	-	-	-	GO:0003677(DNA binding)	K11397 EAF1, VID21; chromatin modification-related protein VID21	OKO95630.1 Chromatin modification-related protein eaf1 [Penicillium subrubescens]	Chromatin modification-related protein eaf1 OS=Neosartorya fumigata (strain ATCC MYA-4609 / Af293 / CBS 101355 / FGSC A1100) OX=330879 GN=eaf1 PE=3 SV=1
chromosome.1.1805	527	-	-	-	GO:0003676(nucleic acid binding)	-	OKO95635.1 Pre-mRNA-splicing factor spp2 [Penicillium subrubescens]	Pre-mRNA-splicing factor spp2 OS=Neosartorya fumigata (strain ATCC MYA-4609 / Af293 / CBS 101355 / FGSC A1100) OX=330879 GN=spp2 PE=3 SV=1
chromosome.1.1806	972	KOG0319, RNA processing and modification	GO:0006364(rRNA processing)	GO:0032040(small-subunit processome)	GO:0005515(protein binding)	K14555 UTP13, TBL3; U3 small nucleolar RNA-associated protein 13	OOQ83262.1 putative small nucleolar ribonucleoprotein complex subunit [Penicillium brasilianum]	Probable U3 small nucleolar RNA-associated protein 13 OS=Schizosaccharomyces pombe (strain 972 / ATCC 24843) OX=284812 GN=utp13 PE=3 SV=3
chromosome.1.1807	849	-	-	-	-	-	CEJ59371.1 hypothetical protein PMG11_07996 [Penicillium brasilianum]	-
chromosome.1.1808	609	-	GO:0000245(spliceosomal complex assembly),GO:0006397(mRNA processing),GO:0016579(protein deubiquitination)	-	GO:0008270(zinc ion binding),GO:0036459(thiol-dependent ubiquitinyl hydrolase activity)	K12847 USP39, SAD1; U4/U6.U5 tri-snRNP-associated protein 2	OOQ82190.1 putative mRNA-splicing protein ubp10 [Penicillium brasilianum]	Probable mRNA-splicing protein ubp10 OS=Schizosaccharomyces pombe (strain 972 / ATCC 24843) OX=284812 GN=ubp10 PE=3 SV=1
chromosome.1.1809	214	KOG0177, Posttranslational modification, protein turnover, chaperones	GO:0051603(proteolysis involved in cellular protein catabolic process)	GO:0005839(proteasome core complex)	GO:0004298(threonine-type endopeptidase activity)	-	CEJ59373.1 Putative Proteasome subunit beta type [Penicillium brasilianum]	Probable proteasome subunit beta type-4 OS=Neurospora crassa (strain ATCC 24698 / 74-OR23-1A / CBS 708.71 / DSM 1257 / FGSC 987) OX=367110 GN=pcb-4 PE=3 SV=2
chromosome.1.181	488	-	-	-	GO:0003676(nucleic acid binding),GO:0005524(ATP binding)	K18655 DDX19, DBP5; ATP-dependent RNA helicase DDX19/DBP5 [EC:3.6.4.13]	CEJ56584.1 Putative ATP-dependent RNA helicase dbp5 [Penicillium brasilianum]	ATP-dependent RNA helicase dbp5 OS=Aspergillus terreus (strain NIH 2624 / FGSC A1156) OX=341663 GN=dbp5 PE=3 SV=1
chromosome.1.1810	623	-	-	-	GO:0005515(protein binding)	K14793 RRP9; ribosomal RNA-processing protein 9	OOQ82188.1 rRNA processing protein RRP9 [Penicillium brasilianum]	Uncharacterized WD repeat-containing protein C2E1P5.05 OS=Schizosaccharomyces pombe (strain 972 / ATCC 24843) OX=284812 GN=SPAC2E1P5.05 PE=4 SV=1
chromosome.1.1811	238	-	-	-	-	-	CEJ59376.1 hypothetical protein PMG11_08001 [Penicillium brasilianum]	-
chromosome.1.1812	659	KOG2100, Posttranslational modification, protein turnover, chaperones	GO:0006508(proteolysis)	-	GO:0008236(serine-type peptidase activity)	-	OKO95645.1 Dipeptidyl peptidase family member 6 [Penicillium subrubescens]	Dipeptidyl aminopeptidase BIII OS=Pseudoxanthomonas mexicana OX=128785 GN=dapb3 PE=1 SV=1
chromosome.1.1813	492	-	-	-	GO:0046872(metal ion binding)	-	OOQ82184.1 RING finger domain protein [Penicillium brasilianum]	Uncharacterized RING finger protein C548.05c OS=Schizosaccharomyces pombe (strain 972 / ATCC 24843) OX=284812 GN=SPCC548.05c PE=4 SV=1
chromosome.1.1814	81	KOG4618, Function unknown	-	-	-	K18185 COX23; cytochrome c oxidase assembly protein subunit 23	CEJ59379.1 Putative Cytochrome c oxidase-assembly factor cox23, mitochondrial [Penicillium brasilianum]	Cytochrome c oxidase-assembly factor cox23, mitochondrial OS=Aspergillus clavatus (strain ATCC 1007 / CBS 513.65 / DSM 816 / NCTC 3887 / NRRL 1) OX=344612 GN=cox23 PE=3 SV=2
chromosome.1.1815	947	KOG2053, Cytoskeleton	-	-	-	K17973 NAA25, MDM20; N-terminal acetyltransferase B complex non-catalytic subunit	CEJ59380.1 hypothetical protein PMG11_08005 [Penicillium brasilianum]	N-alpha-acetyltransferase 25, NatB auxiliary subunit OS=Rattus norvegicus OX=10116 GN=Naa25 PE=2 SV=1
chromosome.1.1816	105	KOG3452, Translation, ribosomal structure and biogenesis	GO:0006412(translation)	GO:0005622(intracellular),GO:0005840(ribosome)	GO:0003735(structural constituent of ribosome)	K02920 RP-L36e, RPL36; large subunit ribosomal protein L36e	CEJ59381.1 Putative 60S ribosomal protein L36 [Penicillium brasilianum]	60S ribosomal protein L36 OS=Trichoderma hamatum OX=49224 GN=rpl36 PE=3 SV=1
chromosome.1.1817	506	KOG2699, Posttranslational modification, protein turnover, chaperones	-	-	GO:0005515(protein binding)	K15627 ASPSCR1, ASPL; tether containing UBX domain for GLUT4	OKO95648.1 Tether containing UBX domain for GLUT4 [Penicillium subrubescens]	Tether containing UBX domain for GLUT4 OS=Mus musculus OX=10090 GN=Aspscr1 PE=1 SV=1
chromosome.1.1818	206	KOG0180, Posttranslational modification, protein turnover, chaperones	GO:0051603(proteolysis involved in cellular protein catabolic process),GO:0043161(proteasome-mediated ubiquitin-dependent protein catabolic process)	GO:0005839(proteasome core complex),GO:0019774(proteasome core complex, beta-subunit complex)	GO:0004298(threonine-type endopeptidase activity)	K02735 PSMB3; 20S proteasome subunit beta 3 [EC:3.4.25.1]	EPS28720.1 hypothetical protein PDE_03666 [Penicillium oxalicum 114-2]	Proteasome subunit beta type-3 OS=Saccharomyces cerevisiae (strain ATCC 204508 / S288c) OX=559292 GN=PUP3 PE=1 SV=1
chromosome.1.1819	422	KOG2565, General function prediction only	-	-	GO:0003824(catalytic activity),GO:0033961(cis-stilbene-oxide hydrolase activity)	-	OKO95650.1 hypothetical protein PENSUB_11162 [Penicillium subrubescens]	Putative epoxide hydrolase OS=Stigmatella aurantiaca (strain DW4/3-1) OX=378806 GN=STAUR_4299 PE=3 SV=2
chromosome.1.182	447	-	-	-	-	-	CEJ56583.1 hypothetical protein PMG11_02785 [Penicillium brasilianum]	-
chromosome.1.1820	290	-	GO:0009058(biosynthetic process),GO:0009435(NAD biosynthetic process)	-	GO:0003824(catalytic activity),GO:0016779(nucleotidyltransferase activity)	K19785 POF1; nicotinamide-nucleotide adenylyltransferase [EC:2.7.7.1]	OKO95651.1 hypothetical protein PENSUB_11163 [Penicillium subrubescens]	Putative nicotinamide mononucleotide adenylyltransferase OS=Schizosaccharomyces pombe (strain 972 / ATCC 24843) OX=284812 GN=SPAC694.03 PE=3 SV=1
chromosome.1.1821	134	-	-	-	-	-	OKO95652.1 hypothetical protein PENSUB_11164 [Penicillium subrubescens]	-
chromosome.1.1822	360	-	-	-	-	-	CEJ59388.1 Putative Molecular chaperone [Penicillium brasilianum]	Uncharacterized J domain-containing protein C17A3.05c OS=Schizosaccharomyces pombe (strain 972 / ATCC 24843) OX=284812 GN=pi041 PE=1 SV=1
chromosome.1.1823	1068	-	GO:0006511(ubiquitin-dependent protein catabolic process),GO:0016567(protein ubiquitination)	GO:0000151(ubiquitin ligase complex)	GO:0034450(ubiquitin-ubiquitin ligase activity),GO:0004842(ubiquitin-protein transferase activity)	K10597 UBE4B, UFD2; ubiquitin conjugation factor E4 B [EC:2.3.2.27]	OOQ82174.1 ubiquitin conjugation factor E4 [Penicillium brasilianum]	Ubiquitin conjugation factor E4 OS=Schizosaccharomyces pombe (strain 972 / ATCC 24843) OX=284812 GN=ufd2 PE=2 SV=1
chromosome.1.1824	361	-	GO:0006629(lipid metabolic process)	-	GO:0016627(oxidoreductase activity, acting on the CH-CH group of donors)	K12343 SRD5A1; 3-oxo-5-alpha-steroid 4-dehydrogenase 1 [EC:1.3.1.22]	CEJ59390.1 hypothetical protein PMG11_08015 [Penicillium brasilianum]	Uncharacterized protein C9.08c OS=Schizosaccharomyces pombe (strain 972 / ATCC 24843) OX=284812 GN=SPAC9.08c PE=3 SV=1
chromosome.1.1825	768	-	GO:0009086(methionine biosynthetic process),GO:0008652(cellular amino acid biosynthetic process)	-	GO:0003871(5-methyltetrahydropteroyltriglutamate-homocysteine S-methyltransferase activity),GO:0008270(zinc ion binding)	K00549 metE; 5-methyltetrahydropteroyltriglutamate--homocysteine methyltransferase [EC:2.1.1.14]	EPS28714.1 hypothetical protein PDE_03660 [Penicillium oxalicum 114-2]	Probable 5-methyltetrahydropteroyltriglutamate--homocysteine methyltransferase OS=Schizosaccharomyces pombe (strain 972 / ATCC 24843) OX=284812 GN=met26 PE=1 SV=1
chromosome.1.1826	582	-	-	-	-	K11324 DMAP1, SWC4, EAF2; DNA methyltransferase 1-associated protein 1	OKO95659.1 SWR1-complex protein 4 [Penicillium subrubescens]	SWR1-complex protein 4 OS=Neosartorya fumigata (strain ATCC MYA-4609 / Af293 / CBS 101355 / FGSC A1100) OX=330879 GN=swc4 PE=3 SV=1
chromosome.1.1827	230	-	-	-	-	K20346 TMED4_9_11; p24 family protein alpha	CEJ59395.1 Putative Endosomal cargo receptor [Penicillium brasilianum]	Uncharacterized membrane protein C16E9.09c OS=Schizosaccharomyces pombe (strain 972 / ATCC 24843) OX=284812 GN=SPBC16E9.09c PE=3 SV=1
chromosome.1.1828	948	KOG0519, Signal transduction mechanisms	GO:0000160(phosphorelay signal transduction system),GO:0007165(signal transduction),GO:0016310(phosphorylation)	-	GO:0000155(phosphorelay sensor kinase activity),GO:0016772(transferase activity, transferring phosphorus-containing groups)	-	OOQ82167.1 sensor histidine kinase/response regulator [Penicillium brasilianum]	Sensor histidine kinase RcsC OS=Escherichia coli (strain K12) OX=83333 GN=rcsC PE=1 SV=1
chromosome.1.1829	566	-	GO:0006351(transcription, DNA-templated)	GO:0005634(nucleus)	GO:0003677(DNA binding),GO:0008270(zinc ion binding)	-	CEJ59397.1 hypothetical protein PMG11_08022 [Penicillium brasilianum]	Uncharacterized transcriptional regulatory protein C530.11c OS=Schizosaccharomyces pombe (strain 972 / ATCC 24843) OX=284812 GN=SPBC530.11c PE=1 SV=1
chromosome.1.183	681	-	GO:0006355(regulation of transcription, DNA-templated),GO:0006351(transcription, DNA-templated)	GO:0005634(nucleus)	GO:0000981(DNA-binding transcription factor activity, RNA polymerase II-specific),GO:0008270(zinc ion binding),GO:0003677(DNA binding)	-	CEJ56582.1 hypothetical protein PMG11_02784 [Penicillium brasilianum]	Pyrrolocin cluster transcription factor fsdR OS=Fungal sp. (strain NRRL 50135) OX=1547289 GN=prlR PE=3 SV=1
chromosome.1.1830	321	KOG0159, Secondary metabolites biosynthesis, transport and catabolism	GO:0055114(oxidation-reduction process)	-	GO:0005506(iron ion binding),GO:0016705(oxidoreductase activity, acting on paired donors, with incorporation or reduction of molecular oxygen),GO:0020037(heme binding)	-	CEJ59403.1 hypothetical protein PMG11_08028 [Penicillium brasilianum]	Tryprostatin B 6-hydroxylase OS=Neosartorya fischeri (strain ATCC 1020 / DSM 3700 / CBS 544.65 / FGSC A1164 / JCM 1740 / NRRL 181 / WB 181) OX=331117 GN=ftmP450-1 PE=3 SV=1
chromosome.1.1831	304	-	-	-	-	-	OKO95666.1 hypothetical protein PENSUB_11178 [Penicillium subrubescens]	-
chromosome.1.1832	289	-	-	-	-	-	OQE17884.1 hypothetical protein PENSTE_c019G05755 [Penicillium steckii]	-
chromosome.1.1833	120	-	-	-	-	-	CEO58569.1 hypothetical protein PMG11_03281 [Penicillium brasilianum]	-
chromosome.1.1834	208	-	-	-	-	-	OKO95668.1 hypothetical protein PENSUB_11180 [Penicillium subrubescens]	-
chromosome.1.1835	304	-	-	-	-	-	OOQ82164.1 hypothetical protein PEBR_41873 [Penicillium brasilianum]	-
chromosome.1.1836	655	KOG1981, Signal transduction mechanisms	-	-	-	-	OKO95677.1 Protein SOK1 [Penicillium subrubescens]	Protein SOK1 OS=Saccharomyces cerevisiae (strain ATCC 204508 / S288c) OX=559292 GN=SOK1 PE=1 SV=2
chromosome.1.1837	522	-	GO:0006508(proteolysis)	-	GO:0004185(serine-type carboxypeptidase activity)	-	CEJ59407.1 hypothetical protein PMG11_08032 [Penicillium brasilianum]	Carboxypeptidase Y homolog ARB_06361 OS=Arthroderma benhamiae (strain ATCC MYA-4681 / CBS 112371) OX=663331 GN=ARB_01587 PE=3 SV=1
chromosome.1.1838	997	-	-	-	GO:0005515(protein binding)	-	CEJ59408.1 hypothetical protein PMG11_08033 [Penicillium brasilianum]	Leucine-rich repeat-containing protein sog2 OS=Schizosaccharomyces pombe (strain 972 / ATCC 24843) OX=284812 GN=sog2 PE=1 SV=1
chromosome.1.1839	260	-	-	GO:0005763(mitochondrial small ribosomal subunit)	GO:0003735(structural constituent of ribosome)	K17402 MRPS23; small subunit ribosomal protein S23	OOQ82154.1 37S ribosomal protein S25, mitochondrial [Penicillium brasilianum]	37S ribosomal protein S25, mitochondrial OS=Neosartorya fumigata (strain CEA10 / CBS 144.89 / FGSC A1163) OX=451804 GN=AFUB_064340 PE=3 SV=1
chromosome.1.184	435	-	GO:0009231(riboflavin biosynthetic process)	-	GO:0003935(GTP cyclohydrolase II activity)	-	OOQ91701.1 hypothetical protein PEBR_09175 [Penicillium brasilianum]	Uracil-regulated protein 1 OS=Schizosaccharomyces pombe (strain 972 / ATCC 24843) OX=284812 GN=urg1 PE=2 SV=1
chromosome.1.1840	499	-	-	-	-	-	CEJ59410.1 hypothetical protein PMG11_08035 [Penicillium brasilianum]	-
chromosome.1.1841	533	KOG0352, Replication, recombination and repair	GO:0006310(DNA recombination)	-	GO:0008026(ATP-dependent helicase activity),GO:0003676(nucleic acid binding),GO:0005524(ATP binding)	-	OOQ82152.1 putative RecQ family helicase RecQ [Penicillium brasilianum]	ATP-dependent DNA helicase Q5 OS=Mus musculus OX=10090 GN=Recql5 PE=1 SV=1
chromosome.1.1842	479	-	-	-	GO:0003723(RNA binding),GO:0003676(nucleic acid binding)	-	CEJ59412.1 Putative KH domain protein [Penicillium brasilianum]	Uncharacterized protein C30D11.14c OS=Schizosaccharomyces pombe (strain 972 / ATCC 24843) OX=284812 GN=SPAC30D11.14c PE=4 SV=1
chromosome.1.1843	322	KOG2663, Amino acid transport and metabolism	GO:0009082(branched-chain amino acid biosynthetic process)	-	GO:0003984(acetolactate synthase activity)	-	EPS28698.1 hypothetical protein PDE_03644 [Penicillium oxalicum 114-2]	Acetolactate synthase small subunit, mitochondrial OS=Saccharomyces cerevisiae (strain ATCC 204508 / S288c) OX=559292 GN=ILV6 PE=1 SV=2
chromosome.1.1844	857	-	-	-	-	-	CEJ59414.1 hypothetical protein PMG11_08039 [Penicillium brasilianum]	Putative uncharacterized protein YLR173W OS=Saccharomyces cerevisiae (strain ATCC 204508 / S288c) OX=559292 GN=YLR173W PE=1 SV=1
chromosome.1.1845	354	-	GO:0006520(cellular amino acid metabolic process)	-	GO:0016743(carboxyl- or carbamoyltransferase activity),GO:0016597(amino acid binding)	K00611 OTC, argF, argI; ornithine carbamoyltransferase [EC:2.1.3.3]	OOQ82148.1 Ornithine carbamoyltransferase, mitochondrial [Penicillium brasilianum]	Ornithine carbamoyltransferase, mitochondrial OS=Emericella nidulans (strain FGSC A4 / ATCC 38163 / CBS 112.46 / NRRL 194 / M139) OX=227321 GN=argB PE=2 SV=1
chromosome.1.1846	427	KOG2614, Energy production and conversion; General function prediction only	-	-	GO:0071949(FAD binding)	-	OOQ82147.1 hypothetical protein PEBR_41808 [Penicillium brasilianum]	6-hydroxynicotinate 3-monooxygenase OS=Pseudomonas fluorescens OX=294 GN=nicC PE=1 SV=1
chromosome.1.1847	453	-	-	-	-	-	OKO95689.1 hypothetical protein PENSUB_11201 [Penicillium subrubescens]	-
chromosome.1.1848	312	-	GO:0031144(proteasome localization),GO:0071630(nuclear protein quality control by the ubiquitin-proteasome system)	GO:0005634(nucleus)	-	K11888 CUT8, STS1; protein Cut8	OKO95690.1 Tethering factor for nuclear proteasome sts1 [Penicillium subrubescens]	Tethering factor for nuclear proteasome sts1 OS=Penicillium rubens (strain ATCC 28089 / DSM 1075 / NRRL 1951 / Wisconsin 54-1255) OX=500485 GN=sts1 PE=3 SV=1
chromosome.1.1849	1080	-	GO:0006401(RNA catabolic process)	-	GO:0003676(nucleic acid binding),GO:0005524(ATP binding),GO:0003723(RNA binding),GO:0003724(RNA helicase activity)	K12598 MTR4, SKIV2L2; ATP-dependent RNA helicase DOB1 [EC:3.6.4.13]	CEJ59419.1 Putative ATP-dependent RNA helicase DOB1 [Penicillium brasilianum]	ATP-dependent RNA helicase mtr4 OS=Schizosaccharomyces pombe (strain 972 / ATCC 24843) OX=284812 GN=mtr4 PE=1 SV=1
chromosome.1.185	1017	-	GO:0032933(SREBP signaling pathway),GO:0045944(positive regulation of transcription by RNA polymerase II)	-	GO:0046983(protein dimerization activity)	-	OOQ91702.1 HLH transcription factor [Penicillium brasilianum]	Sterol regulatory element-binding protein 1 OS=Schizosaccharomyces pombe (strain 972 / ATCC 24843) OX=284812 GN=sre1 PE=1 SV=1
chromosome.1.1850	98	-	-	-	GO:0004129(cytochrome-c oxidase activity)	K02272 COX7C; cytochrome c oxidase subunit 7c	OQE05980.1 hypothetical protein PENVUL_c020G06402 [Penicillium vulpinum]	-
chromosome.1.1851	1328	-	GO:0002098(tRNA wobble uridine modification)	GO:0033588(Elongator holoenzyme complex)	-	K11373 ELP1, IKI3, IKBKAP; elongator complex protein 1	CEJ59421.1 hypothetical protein PMG11_08046 [Penicillium brasilianum]	Elongator complex protein 1 OS=Schizosaccharomyces pombe (strain 972 / ATCC 24843) OX=284812 GN=iki3 PE=3 SV=1
chromosome.1.1852	667	-	GO:0006508(proteolysis)	-	GO:0008236(serine-type peptidase activity),GO:0004252(serine-type endopeptidase activity)	K01279 TPP1, CLN2; tripeptidyl-peptidase I [EC:3.4.14.9]	OKO95694.1 Aorsin [Penicillium subrubescens]	Aorsin OS=Aspergillus oryzae (strain ATCC 42149 / RIB 40) OX=510516 GN=aorO PE=1 SV=2
chromosome.1.1853	297	KOG0534, Coenzyme transport and metabolism; Energy production and conversion	GO:0055114(oxidation-reduction process)	-	GO:0016491(oxidoreductase activity)	K00326 E1.6.2.2; cytochrome-b5 reductase [EC:1.6.2.2]	OKO95695.1 NADH-cytochrome b5 reductase 2 [Penicillium subrubescens]	NADH-cytochrome b5 reductase 2 OS=Emericella nidulans (strain FGSC A4 / ATCC 38163 / CBS 112.46 / NRRL 194 / M139) OX=227321 GN=mcr1 PE=3 SV=1
chromosome.1.1854	173	-	-	-	-	-	CEJ59424.1 hypothetical protein PMG11_08049 [Penicillium brasilianum]	Anthrone oxygenase encC OS=Neosartorya fumigata (strain ATCC MYA-4609 / Af293 / CBS 101355 / FGSC A1100) OX=330879 GN=encC PE=1 SV=1
chromosome.1.1855	404	-	GO:0008299(isoprenoid biosynthetic process),GO:0019287(isopentenyl diphosphate biosynthetic process, mevalonate pathway)	GO:0005829(cytosol)	GO:0016831(carboxy-lyase activity),GO:0005524(ATP binding),GO:0004163(diphosphomevalonate decarboxylase activity)	-	OKO95697.1 Diphosphomevalonate decarboxylase [Penicillium subrubescens]	Diphosphomevalonate decarboxylase OS=Debaryomyces hansenii (strain ATCC 36239 / CBS 767 / JCM 1990 / NBRC 0083 / IGC 2968) OX=284592 GN=MVD1 PE=3 SV=2
chromosome.1.1856	292	-	-	GO:0005739(mitochondrion)	GO:0004408(holocytochrome-c synthase activity)	K01764 HCCS; cytochrome c heme-lyase [EC:4.4.1.17]	OOQ82137.1 cytochrome c1 heme lyase [Penicillium brasilianum]	Putative cytochrome c1 heme lyase OS=Schizosaccharomyces pombe (strain 972 / ATCC 24843) OX=284812 GN=SPAC24C9.02c PE=3 SV=1
chromosome.1.1857	271	KOG0811, Intracellular trafficking, secretion, and vesicular transport	GO:0016192(vesicle-mediated transport)	GO:0016020(membrane)	-	-	CEJ59427.1 Putative Syntaxin [Penicillium brasilianum]	Syntaxin pep12 OS=Schizosaccharomyces pombe (strain 972 / ATCC 24843) OX=284812 GN=pep12 PE=1 SV=2
chromosome.1.1858	657	-	-	-	-	K14315 NDC1, TMEM48; nucleoporin NDC1	CEJ59428.1 hypothetical protein PMG11_08053 [Penicillium brasilianum]	Nucleoporin NDC1 OS=Chaetomium thermophilum (strain DSM 1495 / CBS 144.50 / IMI 039719) OX=759272 GN=NDC1 PE=3 SV=1
chromosome.1.1859	193	-	-	-	-	-	OOQ82134.1 hypothetical protein PEBR_41755 [Penicillium brasilianum]	UPF0589 protein C32H8.01c OS=Schizosaccharomyces pombe (strain 972 / ATCC 24843) OX=284812 GN=SPBC32H8.01c PE=3 SV=1
chromosome.1.186	510	KOG0039, Secondary metabolites biosynthesis, transport and catabolism; Inorganic ion transport and metabolism	GO:0055114(oxidation-reduction process)	-	GO:0016491(oxidoreductase activity)	-	OKO99511.1 Ferric/cupric reductase transmembrane component 2 [Penicillium subrubescens]	Ferric/cupric reductase transmembrane component 2 OS=Saccharomyces cerevisiae (strain ATCC 204508 / S288c) OX=559292 GN=FRE2 PE=1 SV=1
chromosome.1.1860	358	-	GO:0006470(protein dephosphorylation),GO:0016311(dephosphorylation)	-	GO:0008138(protein tyrosine/serine/threonine phosphatase activity),GO:0016791(phosphatase activity)	K14819 DUSP12, YVH1; dual specificity phosphatase 12 [EC:3.1.3.16 3.1.3.48]	OKO95703.1 Tyrosine-protein phosphatase yvh1 [Penicillium subrubescens]	Tyrosine-protein phosphatase yvh1 OS=Schizosaccharomyces pombe (strain 972 / ATCC 24843) OX=284812 GN=yvh1 PE=3 SV=1
chromosome.1.1861	696	-	-	-	GO:0003676(nucleic acid binding)	-	OKO95705.1 hypothetical protein PENSUB_11217 [Penicillium subrubescens]	-
chromosome.1.1862	353	KOG0023, Secondary metabolites biosynthesis, transport and catabolism	GO:0055114(oxidation-reduction process)	-	GO:0016491(oxidoreductase activity)	K13953 adhP; alcohol dehydrogenase, propanol-preferring [EC:1.1.1.1]	OOQ82130.1 Alcohol dehydrogenase 1 [Penicillium brasilianum]	Alcohol dehydrogenase 1 OS=Emericella nidulans (strain FGSC A4 / ATCC 38163 / CBS 112.46 / NRRL 194 / M139) OX=227321 GN=alcA PE=3 SV=2
chromosome.1.1863	411	KOG2843, Carbohydrate transport and metabolism	GO:0009072(aromatic amino acid family metabolic process)	-	GO:0003824(catalytic activity),GO:0004334(fumarylacetoacetase activity)	-	RMZ39391.1 fumarylacetoacetate hydrolase [Aspergillus flavus]	Fumarylacetoacetase OS=Dictyostelium discoideum OX=44689 GN=fah PE=3 SV=1
chromosome.1.1864	95	KOG0255, General function prediction only	-	-	-	-	PNY27015.1 Polyamine transporter [Tolypocladium capitatum]	-
chromosome.1.1865	210	-	-	-	-	-	PNY27015.1 Polyamine transporter [Tolypocladium capitatum]	Uncharacterized MFS-type transporter C1271.10c OS=Schizosaccharomyces pombe (strain 972 / ATCC 24843) OX=284812 GN=SPBC1271.10c PE=1 SV=1
chromosome.1.1866	288	-	-	GO:0016021(integral component of membrane)	-	-	CEJ59434.1 Putative GPR1/FUN34/YaaH-class plasma membrane protein [Penicillium brasilianum]	Protein alcS OS=Emericella nidulans (strain FGSC A4 / ATCC 38163 / CBS 112.46 / NRRL 194 / M139) OX=227321 GN=alcS PE=2 SV=1
chromosome.1.1867	247	-	-	-	-	-	CEJ59435.1 hypothetical protein PMG11_08060 [Penicillium brasilianum]	Acetyltransferase PA3944 OS=Pseudomonas aeruginosa (strain ATCC 15692 / DSM 22644 / CIP 104116 / JCM 14847 / LMG 12228 / 1C / PRS 101 / PAO1) OX=208964 GN=PA3944 PE=1 SV=1
chromosome.1.1868	260	-	-	-	-	-	RKK93254.1 hypothetical protein BFJ68_g15622 [Fusarium oxysporum]	-
chromosome.1.1869	307	-	-	-	-	-	OQD94988.1 hypothetical protein PENSOL_c022G05896 [Penicillium solitum]	-
chromosome.1.187	257	-	-	-	-	-	OOQ91704.1 putative EF-hand calcium-binding domain protein [Penicillium brasilianum]	Esterase alnB OS=Emericella nidulans (strain FGSC A4 / ATCC 38163 / CBS 112.46 / NRRL 194 / M139) OX=227321 GN=alnB PE=1 SV=1
chromosome.1.1870	466	KOG2763, Lipid transport and metabolism	-	-	-	K17361 ACOT9; acyl-coenzyme A thioesterase 9 [EC:3.1.2.-]	OOQ82127.1 putative acyl-CoA thioester hydrolase [Penicillium brasilianum]	Acyl-coenzyme A thioesterase 9, mitochondrial OS=Homo sapiens OX=9606 GN=ACOT9 PE=1 SV=2
chromosome.1.1871	796	-	-	-	GO:0003824(catalytic activity)	-	CEJ59437.1 hypothetical protein PMG11_08062 [Penicillium brasilianum]	-
chromosome.1.1872	535	KOG0254, General function prediction only	GO:0055085(transmembrane transport)	GO:0016021(integral component of membrane)	GO:0022857(transmembrane transporter activity)	-	OKO95711.1 General alpha-glucoside permease [Penicillium subrubescens]	General alpha-glucoside permease OS=Saccharomyces cerevisiae (strain ATCC 204508 / S288c) OX=559292 GN=MAL11 PE=1 SV=1
chromosome.1.1873	465	-	-	-	-	-	OKO95712.1 Beta-glucuronidase [Penicillium subrubescens]	Beta-glucuronidase OS=Aspergillus niger (strain CBS 513.88 / FGSC A1513) OX=425011 GN=An02g11890 PE=1 SV=1
chromosome.1.1874	262	-	-	-	-	-	OOQ82124.1 hexose transporter [Penicillium brasilianum]	Zinc-type alcohol dehydrogenase-like protein C16A3.02c OS=Schizosaccharomyces pombe (strain 972 / ATCC 24843) OX=284812 GN=SPBC16A3.02c PE=3 SV=1
chromosome.1.1875	485	KOG1339, Posttranslational modification, protein turnover, chaperones	GO:0006508(proteolysis)	-	GO:0004190(aspartic-type endopeptidase activity)	-	OOQ82123.1 Aspartic-type endopeptidase ctsD [Penicillium brasilianum]	Aspartic-type endopeptidase ctsD OS=Neosartorya fumigata (strain ATCC MYA-4609 / Af293 / CBS 101355 / FGSC A1100) OX=330879 GN=ctsD PE=1 SV=1
chromosome.1.1876	248	-	-	-	-	-	OOQ82122.1 SAP domain containing protein [Penicillium brasilianum]	Altered inheritance of mitochondria protein 34, mitochondrial OS=Kluyveromyces lactis (strain ATCC 8585 / CBS 2359 / DSM 70799 / NBRC 1267 / NRRL Y-1140 / WM37) OX=284590 GN=AIM34 PE=3 SV=1
chromosome.1.1877	493	KOG0538, Energy production and conversion	-	-	GO:0003824(catalytic activity),GO:0016491(oxidoreductase activity)	K00101 lldD; L-lactate dehydrogenase (cytochrome) [EC:1.1.2.3]	CEJ59443.1 Putative Catalytic activity: [Penicillium brasilianum]	Cytochrome b2, mitochondrial OS=Saccharomyces cerevisiae (strain ATCC 204508 / S288c) OX=559292 GN=CYB2 PE=1 SV=1
chromosome.1.1878	315	-	-	-	GO:0016788(hydrolase activity, acting on ester bonds)	K03424 tatD; TatD DNase family protein [EC:3.1.21.-]	CEJ59444.1 Putative Hydrolase, TatD family protein [Penicillium brasilianum]	Deoxyribonuclease Tat-D OS=Schizosaccharomyces pombe (strain 972 / ATCC 24843) OX=284812 GN=pi038 PE=3 SV=1
chromosome.1.1879	213	KOG1572, Defense mechanisms	GO:0016311(dephosphorylation)	-	GO:0016791(phosphatase activity)	K18045 SIW14, OCA3; tyrosine-protein phosphatase SIW14 [EC:3.1.3.48]	OKO95720.1 hypothetical protein PENSUB_11232 [Penicillium subrubescens]	Tyrosine-protein phosphatase DSP1 OS=Arabidopsis thaliana OX=3702 GN=DSP1 PE=1 SV=1
chromosome.1.188	392	-	-	-	GO:0016787(hydrolase activity)	-	CEJ56577.1 hypothetical protein PMG11_02779 [Penicillium brasilianum]	Esterase OS=Acinetobacter lwoffii OX=28090 GN=est PE=3 SV=2
chromosome.1.1880	528	-	-	-	-	-	CEJ59445.1 hypothetical protein PMG11_08070 [Penicillium brasilianum]	-
chromosome.1.1881	568	KOG1305, Amino acid transport and metabolism	-	-	-	K14997 SLC38A11; solute carrier family 38 (sodium-coupled neutral amino acid transporter), member 11	CEJ59446.1 Putative Amino acid transporter protein [Penicillium brasilianum]	Vacuolar amino acid transporter 2 OS=Saccharomyces cerevisiae (strain ATCC 204508 / S288c) OX=559292 GN=AVT2 PE=2 SV=1
chromosome.1.1882	790	-	-	-	-	-	CEJ59447.1 hypothetical protein PMG11_08072 [Penicillium brasilianum]	-
chromosome.1.1883	490	KOG1369, Carbohydrate transport and metabolism	GO:0005975(carbohydrate metabolic process),GO:0001678(cellular glucose homeostasis)	-	GO:0005524(ATP binding),GO:0016773(phosphotransferase activity, alcohol group as acceptor),GO:0004396(hexokinase activity),GO:0005536(glucose binding)	K00844 HK; hexokinase [EC:2.7.1.1]	OOQ82117.1 Hexokinase [Penicillium brasilianum]	Hexokinase OS=Emericella nidulans (strain FGSC A4 / ATCC 38163 / CBS 112.46 / NRRL 194 / M139) OX=227321 GN=hxkA PE=1 SV=2
chromosome.1.1884	373	-	-	-	GO:0070403(NAD+ binding),GO:0008270(zinc ion binding),GO:0017136(NAD-dependent histone deacetylase activity)	K11121 SIR2; NAD-dependent histone deacetylase SIR2 [EC:3.5.1.-]	OOQ82116.1 NAD-dependent protein deacetylase hst2-1 [Penicillium brasilianum]	NAD-dependent protein deacetylase hst2-1 OS=Emericella nidulans (strain FGSC A4 / ATCC 38163 / CBS 112.46 / NRRL 194 / M139) OX=227321 GN=AN7461 PE=3 SV=1
chromosome.1.1885	840	-	-	-	-	K20291 COG4, COD1; conserved oligomeric Golgi complex subunit 4	CEJ59450.1 Putative Golgi family transport complex COD1 protein [Penicillium brasilianum]	Conserved oligomeric Golgi complex subunit 4 OS=Schizosaccharomyces pombe (strain 972 / ATCC 24843) OX=284812 GN=cog4 PE=3 SV=1
chromosome.1.1886	564	-	GO:0015696(ammonium transport),GO:0072488(ammonium transmembrane transport)	GO:0016020(membrane)	GO:0008519(ammonium transmembrane transporter activity)	K03320 amt, AMT, MEP; ammonium transporter, Amt family	OOQ82114.1 Ammonium transporter MEP3 [Penicillium brasilianum]	Ammonium transporter 2 OS=Schizosaccharomyces pombe (strain 972 / ATCC 24843) OX=284812 GN=amt2 PE=3 SV=1
chromosome.1.1887	947	KOG0202, Inorganic ion transport and metabolism	-	GO:0016021(integral component of membrane)	GO:0000166(nucleotide binding)	K01537 E3.6.3.8; Ca2+-transporting ATPase [EC:3.6.3.8]	OKO95731.1 Calcium-transporting ATPase 1 [Penicillium subrubescens]	Calcium-transporting ATPase 1 OS=Saccharomyces cerevisiae (strain ATCC 204508 / S288c) OX=559292 GN=PMR1 PE=1 SV=1
chromosome.1.1888	584	-	-	-	GO:0005515(protein binding)	K06670 SCC1, MCD1, RAD21; cohesin complex subunit SCC1	CEJ59455.1 Putative Rad21 protein [Penicillium brasilianum]	Cohesin subunit rad21 OS=Schizosaccharomyces pombe (strain 972 / ATCC 24843) OX=284812 GN=rad21 PE=1 SV=1
chromosome.1.1889	568	KOG0255, General function prediction only	GO:0055085(transmembrane transport)	GO:0016021(integral component of membrane)	-	-	CEJ59456.1 Putative MFS transporter [Penicillium brasilianum]	Efflux pump atB OS=Aspergillus terreus (strain NIH 2624 / FGSC A1156) OX=341663 GN=atB PE=3 SV=1
chromosome.1.189	348	KOG1198, Energy production and conversion; General function prediction only	GO:0055114(oxidation-reduction process)	-	GO:0016491(oxidoreductase activity)	-	OOQ91706.1 Protein TOXD [Penicillium brasilianum]	Protein TOXD OS=Cochliobolus carbonum OX=5017 GN=TOXD PE=3 SV=1
chromosome.1.1890	705	-	GO:0006355(regulation of transcription, DNA-templated)	GO:0005634(nucleus)	GO:0000981(DNA-binding transcription factor activity, RNA polymerase II-specific),GO:0008270(zinc ion binding)	-	CEJ59457.1 Putative Transcription activator of gluconeogenesis acuK [Penicillium brasilianum]	Transcription activator of gluconeogenesis Pc22g08580 OS=Penicillium rubens (strain ATCC 28089 / DSM 1075 / NRRL 1951 / Wisconsin 54-1255) OX=500485 GN=Pc22g08580 PE=3 SV=1
chromosome.1.1891	263	-	GO:0009231(riboflavin biosynthetic process)	-	GO:0008531(riboflavin kinase activity)	K00861 RFK, FMN1; riboflavin kinase [EC:2.7.1.26]	OKP14900.1 Riboflavin kinase [Penicillium subrubescens]	Riboflavin kinase OS=Aspergillus clavatus (strain ATCC 1007 / CBS 513.65 / DSM 816 / NCTC 3887 / NRRL 1) OX=344612 GN=fmn1 PE=3 SV=1
chromosome.1.1892	473	-	-	-	-	-	CEJ59459.1 hypothetical protein PMG11_08085 [Penicillium brasilianum]	-
chromosome.1.1893	800	-	-	-	GO:0016798(hydrolase activity, acting on glycosyl bonds)	K16330 K16330; pseudouridylate synthase / pseudouridine kinase [EC:4.2.1.70 2.7.1.83]	OKP14902.1 Pseudouridine-metabolizing bifunctional protein [Penicillium subrubescens]	Pseudouridine-metabolizing bifunctional protein C1861.05 OS=Schizosaccharomyces pombe (strain 972 / ATCC 24843) OX=284812 GN=SPBC1861.05 PE=3 SV=1
chromosome.1.1894	500	-	GO:0006486(protein glycosylation)	GO:0005783(endoplasmic reticulum),GO:0016021(integral component of membrane)	GO:0004579(dolichyl-diphosphooligosaccharide-protein glycotransferase activity)	K12666 OST1, RPN1; oligosaccharyltransferase complex subunit alpha (ribophorin I)	OOQ82105.1 oligosaccharyl transferase subunit [Penicillium brasilianum]	Dolichyl-diphosphooligosaccharide--protein glycosyltransferase subunit 1 OS=Schizosaccharomyces pombe (strain 972 / ATCC 24843) OX=284812 GN=ost1 PE=3 SV=1
chromosome.1.1895	131	-	-	-	-	-	OKP14908.1 hypothetical protein PENSUB_5068 [Penicillium subrubescens]	-
chromosome.1.1896	494	-	GO:0006486(protein glycosylation)	-	GO:0016757(transferase activity, transferring glycosyl groups)	K05535 MNN2; alpha 1,2-mannosyltransferase [EC:2.4.1.-]	OOQ82101.1 putative alpha-1,2-mannosyltransferase (Mnn2) [Penicillium brasilianum]	Alpha-1,2-mannosyltransferase MNN21 OS=Candida albicans (strain SC5314 / ATCC MYA-2876) OX=237561 GN=MNN21 PE=3 SV=1
chromosome.1.1897	488	KOG4476, Signal transduction mechanisms; Carbohydrate transport and metabolism	-	-	-	K21631 GTI1, PAC2, WOR1; Gti1/Pac2 family transcription factor	CEJ59466.1 Putative Gluconate transport-inducing protein [Penicillium brasilianum]	Global transcription regulator sge1 OS=Gibberella fujikuroi (strain CBS 195.34 / IMI 58289 / NRRL A-6831) OX=1279085 GN=sge1 PE=2 SV=1
chromosome.1.1898	152	-	-	-	-	-	-	-
chromosome.1.1899	687	KOG2311, Translation, ribosomal structure and biogenesis	GO:0002098(tRNA wobble uridine modification)	-	-	K03495 gidA, mnmG, MTO1; tRNA uridine 5-carboxymethylaminomethyl modification enzyme	CEJ59467.1 Putative Glucose-inhibited division protein A containing protein [Penicillium brasilianum]	Mitochondrial translation optimization protein 1 OS=Saccharomyces cerevisiae (strain ATCC 204508 / S288c) OX=559292 GN=MTO1 PE=1 SV=2
chromosome.1.19	1146	KOG1027, Signal transduction mechanisms	GO:0006468(protein phosphorylation),GO:0006397(mRNA processing)	-	GO:0004672(protein kinase activity),GO:0005524(ATP binding),GO:0005515(protein binding),GO:0004540(ribonuclease activity)	K08852 ERN1; serine/threonine-protein kinase/endoribonuclease IRE1 [EC:2.7.11.1 3.1.26.-]	OKP10116.1 Serine/threonine-protein kinase/endoribonuclease IRE1 [Penicillium subrubescens]	Serine/threonine-protein kinase/endoribonuclease IRE1 OS=Saccharomyces cerevisiae (strain ATCC 204508 / S288c) OX=559292 GN=IRE1 PE=1 SV=2
chromosome.1.190	1073	-	GO:0006812(cation transport)	GO:0016021(integral component of membrane)	GO:0000166(nucleotide binding),GO:0019829(cation-transporting ATPase activity)	-	OOQ91707.1 Calcium-transporting ATPase 3 [Penicillium brasilianum]	Calcium-transporting ATPase 3 OS=Schizosaccharomyces pombe (strain 972 / ATCC 24843) OX=284812 GN=cta3 PE=1 SV=1
chromosome.1.1900	178	KOG2107, Function unknown	GO:0019509(L-methionine salvage from methylthioadenosine),GO:0055114(oxidation-reduction process)	-	GO:0016491(oxidoreductase activity),GO:0010309(acireductone dioxygenase [iron(II)-requiring] activity)	K08967 mtnD, mtnZ, ADI1; 1,2-dihydroxy-3-keto-5-methylthiopentene dioxygenase [EC:1.13.11.53 1.13.11.54]	OOQ82098.1 1,2-dihydroxy-3-keto-5-methylthiopentene dioxygenase [Penicillium brasilianum]	1,2-dihydroxy-3-keto-5-methylthiopentene dioxygenase OS=Emericella nidulans (strain FGSC A4 / ATCC 38163 / CBS 112.46 / NRRL 194 / M139) OX=227321 GN=adi1 PE=3 SV=1
chromosome.1.1901	485	-	GO:0007005(mitochondrion organization)	GO:0032865(ERMES complex)	GO:0008289(lipid binding)	K17764 MMM1; maintenance of mitochondrial morphology protein 1	CEJ59469.1 Putative Maintenance of mitochondrial morphology protein 1 [Penicillium brasilianum]	Maintenance of mitochondrial morphology protein 1 OS=Penicillium rubens (strain ATCC 28089 / DSM 1075 / NRRL 1951 / Wisconsin 54-1255) OX=500485 GN=mmm1 PE=3 SV=1
chromosome.1.1902	583	-	GO:0006383(transcription by RNA polymerase III)	GO:0000126(transcription factor TFIIIB complex)	GO:0003677(DNA binding),GO:0000995(RNA polymerase III general transcription initiation factor activity)	K15198 BDP1, TFC5; transcription factor TFIIIB component B''	CEJ59471.1 hypothetical protein PMG11_08095 [Penicillium brasilianum]	Transcription factor TFIIIB component B'' OS=Schizosaccharomyces pombe (strain 972 / ATCC 24843) OX=284812 GN=bdp1 PE=3 SV=2
chromosome.1.1903	722	KOG0978, Posttranslational modification, protein turnover, chaperones	-	-	-	K10696 BRE1; E3 ubiquitin-protein ligase BRE1 [EC:2.3.2.27]	OKP14917.1 E3 ubiquitin-protein ligase bre1 [Penicillium subrubescens]	E3 ubiquitin-protein ligase bre1 OS=Neosartorya fumigata (strain ATCC MYA-4609 / Af293 / CBS 101355 / FGSC A1100) OX=330879 GN=bre1 PE=3 SV=2
chromosome.1.1904	321	-	GO:0006807(nitrogen compound metabolic process)	-	GO:0016151(nickel cation binding)	K03188 ureF; urease accessory protein	OOQ82093.1 urease accessory protein UreF [Penicillium brasilianum]	Uncharacterized urease accessory protein UreF-like OS=Schizosaccharomyces pombe (strain 972 / ATCC 24843) OX=284812 GN=SPAC29A4.13 PE=3 SV=1
chromosome.1.1905	739	-	-	-	-	K08869 ADCK, ABC1; aarF domain-containing kinase	OOQ82092.1 Protein ABC1 like protein, mitochondrial [Penicillium brasilianum]	Protein ABC1 homolog, mitochondrial OS=Schizosaccharomyces pombe (strain 972 / ATCC 24843) OX=284812 GN=abc1 PE=2 SV=1
chromosome.1.1906	502	-	-	-	-	-	OKP14920.1 hypothetical protein PENSUB_5080 [Penicillium subrubescens]	-
chromosome.1.1907	330	-	GO:0008654(phospholipid biosynthetic process)	GO:0016020(membrane)	GO:0016780(phosphotransferase activity, for other substituted phosphate groups)	K08744 CRLS; cardiolipin synthase (CMP-forming) [EC:2.7.8.41]	CEJ59476.1 Putative Phosphatidyl synthase [Penicillium brasilianum]	Uncharacterized CDP-alcohol phosphatidyltransferase class-I family protein C22A12.08c OS=Schizosaccharomyces pombe (strain 972 / ATCC 24843) OX=284812 GN=SPAC22A12.08c PE=3 SV=1
chromosome.1.1908	1574	KOG0065, Secondary metabolites biosynthesis, transport and catabolism	GO:0055085(transmembrane transport)	GO:0016020(membrane),GO:0016021(integral component of membrane)	GO:0005524(ATP binding),GO:0016887(ATPase activity),GO:0042626(ATPase activity, coupled to transmembrane movement of substances)	-	OKP14922.1 Brefeldin A resistance protein [Penicillium subrubescens]	ABC multidrug transporter atrF OS=Neosartorya fumigata (strain ATCC MYA-4609 / Af293 / CBS 101355 / FGSC A1100) OX=330879 GN=atrF PE=2 SV=1
chromosome.1.1909	659	KOG2031, Replication, recombination and repair	GO:0006281(DNA repair)	GO:0005634(nucleus)	GO:0008081(phosphoric diester hydrolase activity)	-	CEJ59480.1 hypothetical protein PMG11_08104 [Penicillium brasilianum]	Tyrosyl-DNA phosphodiesterase 1 OS=Mus musculus OX=10090 GN=Tdp1 PE=1 SV=2
chromosome.1.191	249	KOG1069, Translation, ribosomal structure and biogenesis	-	-	-	K12590 RRP46, EXOSC5; exosome complex component RRP46	OKO99518.1 Exosome complex component RRP46 [Penicillium subrubescens]	Exosome complex component RRP46 OS=Mus musculus OX=10090 GN=Exosc5 PE=1 SV=1
chromosome.1.1910	504	-	GO:0055085(transmembrane transport)	GO:0016021(integral component of membrane)	-	-	OKP14924.1 hypothetical protein PENSUB_5084 [Penicillium subrubescens]	Uncharacterized transporter C460.05 OS=Schizosaccharomyces pombe (strain 972 / ATCC 24843) OX=284812 GN=SPBC460.05 PE=3 SV=1
chromosome.1.1911	371	-	GO:0005975(carbohydrate metabolic process)	-	GO:0004650(polygalacturonase activity)	-	OKP14925.1 hypothetical protein PENSUB_5085 [Penicillium subrubescens]	-
chromosome.1.1912	392	-	-	GO:0042597(periplasmic space)	GO:0016829(lyase activity)	-	OKP14926.1 hypothetical protein PENSUB_5086 [Penicillium subrubescens]	-
chromosome.1.1913	488	-	-	-	GO:0003824(catalytic activity)	-	OKP14927.1 Unsaturated chondroitin disaccharide hydrolase [Penicillium subrubescens]	Unsaturated chondroitin disaccharide hydrolase OS=Streptococcus pneumoniae (strain ATCC BAA-255 / R6) OX=171101 GN=ugl PE=1 SV=1
chromosome.1.1914	483	-	GO:0006351(transcription, DNA-templated),GO:0006355(regulation of transcription, DNA-templated)	GO:0005634(nucleus)	GO:0003677(DNA binding),GO:0008270(zinc ion binding),GO:0000981(DNA-binding transcription factor activity, RNA polymerase II-specific)	-	OKP14928.1 hypothetical protein PENSUB_5088 [Penicillium subrubescens]	Citrinin biosynthesis transcriptional activator ctnR OS=Monascus purpureus OX=5098 GN=ctnR PE=3 SV=1
chromosome.1.1915	475	-	GO:0005975(carbohydrate metabolic process)	-	GO:0004553(hydrolase activity, hydrolyzing O-glycosyl compounds)	-	CEJ59489.1 Putative Glycoside hydrolase family 5 protein [Penicillium brasilianum]	Beta-xylosidase OS=Phanerochaete chrysosporium OX=5306 GN=Xyl5 PE=1 SV=2
chromosome.1.1916	1051	KOG2126, Signal transduction mechanisms	GO:0006506(GPI anchor biosynthetic process)	-	GO:0003824(catalytic activity),GO:0051377(mannose-ethanolamine phosphotransferase activity)	K05288 PIGO; phosphatidylinositol glycan, class O	OKP14933.1 GPI ethanolamine phosphate transferase 3 [Penicillium subrubescens]	GPI ethanolamine phosphate transferase 3 OS=Saccharomyces cerevisiae (strain ATCC 204508 / S288c) OX=559292 GN=GPI13 PE=1 SV=1
chromosome.1.1917	162	-	-	-	-	-	OKP14934.1 hypothetical protein PENSUB_5094 [Penicillium subrubescens]	-
chromosome.1.1918	912	KOG1488, Translation, ribosomal structure and biogenesis	-	-	GO:0003723(RNA binding)	K17944 PUF3; mRNA-binding protein PUF3	CEJ59492.1 hypothetical protein PMG11_08116 [Penicillium brasilianum]	Pumilio homolog 2 OS=Xenopus laevis OX=8355 GN=pum2 PE=1 SV=1
chromosome.1.1919	187	KOG1869, RNA processing and modification	-	-	-	-	EPS28619.1 hypothetical protein PDE_03565 [Penicillium oxalicum 114-2]	Pre-mRNA-splicing factor cwc21 OS=Neosartorya fumigata (strain ATCC MYA-4609 / Af293 / CBS 101355 / FGSC A1100) OX=330879 GN=cwc21 PE=3 SV=1
chromosome.1.192	640	KOG2178, Carbohydrate transport and metabolism	GO:0006741(NADP biosynthetic process),GO:0019674(NAD metabolic process)	-	GO:0003951(NAD+ kinase activity)	K00858 ppnK, NADK; NAD+ kinase [EC:2.7.1.23]	OKO99519.1 NAD(+) kinase [Penicillium subrubescens]	NAD(+) kinase OS=Saccharomyces cerevisiae (strain ATCC 204508 / S288c) OX=559292 GN=UTR1 PE=1 SV=2
chromosome.1.1920	1207	-	-	-	GO:0003676(nucleic acid binding),GO:0005524(ATP binding),GO:0004386(helicase activity)	K14780 DHX37, DHR1; ATP-dependent RNA helicase DHX37/DHR1 [EC:3.6.4.13]	OKP13417.1 hypothetical protein PENSUB_608 [Penicillium subrubescens]	Putative ATP-dependent RNA helicase PB1A10.06c OS=Schizosaccharomyces pombe (strain 972 / ATCC 24843) OX=284812 GN=SPAPB1A10.06c PE=3 SV=1
chromosome.1.1921	154	-	-	-	-	-	OKP13418.1 hypothetical protein PENSUB_609 [Penicillium subrubescens]	-
chromosome.1.1922	1511	-	GO:0051056(regulation of small GTPase mediated signal transduction),GO:0043547(positive regulation of GTPase activity)	-	GO:0005096(GTPase activator activity)	-	CEJ59496.1 hypothetical protein PMG11_08120 [Penicillium brasilianum]	Tuberous sclerosis 2 protein homolog OS=Schizosaccharomyces pombe (strain 972 / ATCC 24843) OX=284812 GN=tsc2 PE=1 SV=1
chromosome.1.1923	958	KOG1992, Nuclear structure; Intracellular trafficking, secretion, and vesicular transport	GO:0006886(intracellular protein transport)	-	GO:0008536(Ran GTPase binding),GO:0005515(protein binding)	K18423 CSE1, CAS, XPO2; exportin-2 (importin alpha re-exporter)	OOQ82071.1 Importin alpha re-exporter [Penicillium brasilianum]	Importin alpha re-exporter OS=Saccharomyces cerevisiae (strain ATCC 204508 / S288c) OX=559292 GN=CSE1 PE=1 SV=2
chromosome.1.1924	185	KOG2726, Translation, ribosomal structure and biogenesis	GO:0006415(translational termination)	-	GO:0003747(translation release factor activity)	-	OOQ82070.1 peptidyl-tRNA hydrolase domain protein [Penicillium brasilianum]	Probable peptide chain release factor C12orf65 homolog, mitochondrial OS=Mus musculus OX=10090 PE=1 SV=1
chromosome.1.1925	123	-	-	-	-	-	OKP13422.1 hypothetical protein PENSUB_613 [Penicillium subrubescens]	Serine palmitoyltransferase small subunit A OS=Danio rerio OX=7955 GN=sptssa PE=3 SV=1
chromosome.1.1926	103	-	GO:0033617(mitochondrial respiratory chain complex IV assembly)	GO:0005739(mitochondrion)	-	K18187 PET100F; protein PET100, fungi type	OKP13423.1 Protein PET100, mitochondrial [Penicillium subrubescens]	Protein PET100, mitochondrial OS=Saccharomyces cerevisiae (strain ATCC 204508 / S288c) OX=559292 GN=PET100 PE=1 SV=1
chromosome.1.1927	275	KOG0016, Lipid transport and metabolism	-	-	GO:0003824(catalytic activity)	K13239 ECI2, PECI; Delta3-Delta2-enoyl-CoA isomerase [EC:5.3.3.8]	CEJ59501.1 Putative Peroxisomal D3,D2-enoyl-CoA isomerase [Penicillium brasilianum]	3,2-trans-enoyl-CoA isomerase OS=Saccharomyces cerevisiae (strain ATCC 204508 / S288c) OX=559292 GN=ECI1 PE=1 SV=1
chromosome.1.1928	420	KOG2983, Function unknown	-	-	-	-	OOQ82066.1 Cell division cycle protein 123 [Penicillium brasilianum]	Cell division cycle protein 123 OS=Aspergillus oryzae (strain ATCC 42149 / RIB 40) OX=510516 GN=cdc123 PE=3 SV=1
chromosome.1.1929	792	KOG2033, Lipid transport and metabolism	-	-	-	K20288 COG1; conserved oligomeric Golgi complex subunit 1	OKP13426.1 hypothetical protein PENSUB_617 [Penicillium subrubescens]	-
chromosome.1.193	1100	-	GO:0055114(oxidation-reduction process)	-	GO:0016614(oxidoreductase activity, acting on CH-OH group of donors),GO:0050660(flavin adenine dinucleotide binding)	-	OOQ91710.1 hypothetical protein PEBR_09212 [Penicillium brasilianum]	-
chromosome.1.1930	357	-	-	-	GO:0016491(oxidoreductase activity)	K00505 TYR; tyrosinase [EC:1.14.18.1]	CEJ59504.1 hypothetical protein PMG11_08128 [Penicillium brasilianum]	N-acetyl-6-hydroxytryptophan oxidase ivoB OS=Emericella nidulans (strain FGSC A4 / ATCC 38163 / CBS 112.46 / NRRL 194 / M139) OX=227321 GN=ivoB PE=1 SV=1
chromosome.1.1931	448	-	-	-	-	-	OKP13429.1 hypothetical protein PENSUB_620 [Penicillium subrubescens]	Uncharacterized protein C27B12.07 OS=Schizosaccharomyces pombe (strain 972 / ATCC 24843) OX=284812 GN=pi071 PE=4 SV=1
chromosome.1.1932	397	-	-	-	-	-	OKP13430.1 hypothetical protein PENSUB_621 [Penicillium subrubescens]	-
chromosome.1.1933	536	-	-	-	-	-	OOQ90251.1 hypothetical protein PEBR_06039 [Penicillium brasilianum]	Uncharacterized transcriptional regulatory protein C1399.05c OS=Schizosaccharomyces pombe (strain 972 / ATCC 24843) OX=284812 GN=SPAC1399.05c PE=3 SV=1
chromosome.1.1934	2068	-	-	-	-	-	OKP13434.1 Pof6 interactor protein 1 [Penicillium subrubescens]	Pof6 interactor protein 1 OS=Schizosaccharomyces pombe (strain 972 / ATCC 24843) OX=284812 GN=sip1 PE=1 SV=1
chromosome.1.1935	276	-	-	-	-	-	OKP13435.1 hypothetical protein PENSUB_626 [Penicillium subrubescens]	Probable transcriptional regulatory protein PERMA_0079 OS=Persephonella marina (strain DSM 14350 / EX-H1) OX=123214 GN=PERMA_0079 PE=3 SV=1
chromosome.1.1936	727	-	GO:0034508(centromere complex assembly)	GO:0000776(kinetochore)	-	K11501 CENPI; centromere protein I	OKP13436.1 Centromere protein I [Penicillium subrubescens]	Centromere protein I OS=Rattus norvegicus OX=10116 GN=Cenpi PE=2 SV=1
chromosome.1.1937	643	KOG2489, General function prediction only	-	GO:0016021(integral component of membrane)	-	-	EPS28603.1 hypothetical protein PDE_03549 [Penicillium oxalicum 114-2]	Cleft lip and palate transmembrane protein 1 homolog OS=Danio rerio OX=7955 GN=clptm1 PE=2 SV=1
chromosome.1.1938	386	KOG1205, Secondary metabolites biosynthesis, transport and catabolism	-	-	-	-	OOQ90256.1 short chain dehydrogenase/reductase family protein [Penicillium brasilianum]	Oxidoreductase BOA17 OS=Botryotinia fuckeliana (strain B05.10) OX=332648 GN=BOA17 PE=2 SV=1
chromosome.1.1939	657	-	-	-	-	-	CEJ59517.1 hypothetical protein PMG11_08139 [Penicillium brasilianum]	-
chromosome.1.194	241	-	-	-	-	-	OKO99521.1 hypothetical protein PENSUB_8366 [Penicillium subrubescens]	-
chromosome.1.1940	215	-	GO:0016192(vesicle-mediated transport)	GO:0016021(integral component of membrane)	-	K08517 SEC22; vesicle transport protein SEC22	CEJ59518.1 Putative Protein transport protein sec22 [Penicillium brasilianum]	Protein transport protein sec22 OS=Schizosaccharomyces pombe (strain 972 / ATCC 24843) OX=284812 GN=sec22 PE=3 SV=2
chromosome.1.1941	348	-	GO:0002098(tRNA wobble uridine modification)	GO:0033588(Elongator holoenzyme complex)	-	K11376 ELP5, IKI1; elongator complex protein 5	OOQ90259.1 putative killer toxin sensitivity protein (Iki1) [Penicillium brasilianum]	Elongator complex protein 5 OS=Schizosaccharomyces pombe (strain 972 / ATCC 24843) OX=284812 GN=iki1 PE=3 SV=1
chromosome.1.1942	239	KOG3263, General function prediction only	GO:0008380(RNA splicing)	-	-	K12846 SNRNP27; U4/U6.U5 tri-snRNP-associated protein 3	OKP13444.1 hypothetical protein PENSUB_635 [Penicillium subrubescens]	U4/U6.U5 tri-snRNP-associated protein 3-like protein C162.01c OS=Schizosaccharomyces pombe (strain 972 / ATCC 24843) OX=284812 GN=SPCC162.01c PE=1 SV=1
chromosome.1.1943	405	-	GO:0055114(oxidation-reduction process)	-	GO:0016491(oxidoreductase activity)	-	OKP13445.1 hypothetical protein PENSUB_636 [Penicillium subrubescens]	Putative oxidoreductase C1F5.03c OS=Schizosaccharomyces pombe (strain 972 / ATCC 24843) OX=284812 GN=SPAC1F5.03c PE=3 SV=1
chromosome.1.1944	823	-	-	-	GO:0003824(catalytic activity)	K01228 GCS1; mannosyl-oligosaccharide glucosidase [EC:3.2.1.106]	OKP13446.1 hypothetical protein PENSUB_637 [Penicillium subrubescens]	Probable mannosyl-oligosaccharide glucosidase OS=Schizosaccharomyces pombe (strain 972 / ATCC 24843) OX=284812 GN=SPAC6G10.09 PE=3 SV=1
chromosome.1.1945	241	KOG4520, General function prediction only	-	-	-	-	OOQ90263.1 hypothetical protein PEBR_06095 [Penicillium brasilianum]	Multiple myeloma tumor-associated protein 2 homolog OS=Mus musculus OX=10090 GN=Mmtag2 PE=2 SV=1
chromosome.1.1946	787	-	GO:0006357(regulation of transcription by RNA polymerase II)	-	GO:0005515(protein binding)	-	CEJ59524.1 hypothetical protein PMG11_08146 [Penicillium brasilianum]	-
chromosome.1.1947	558	-	-	-	GO:0016787(hydrolase activity),GO:0008239(dipeptidyl-peptidase activity)	-	OKP13451.1 Cocaine esterase [Penicillium subrubescens]	Cocaine esterase OS=Rhodococcus sp. (strain MB1 Bresler) OX=104109 GN=cocE PE=1 SV=1
chromosome.1.1948	362	-	-	-	GO:0008168(methyltransferase activity)	-	OOQ90267.1 fusarin C cluster-methyltransferase [Penicillium brasilianum]	Methyltransferase FUS9 OS=Gibberella fujikuroi (strain CBS 195.34 / IMI 58289 / NRRL A-6831) OX=1279085 GN=FUS9 PE=1 SV=1
chromosome.1.1949	224	-	-	-	-	-	XP_002485863.1 hypothetical protein TSTA_098820 [Talaromyces stipitatus ATCC 10500]	-
chromosome.1.195	205	-	-	-	GO:0005515(protein binding)	K08968 msrC; L-methionine (R)-S-oxide reductase [EC:1.8.4.14]	CEJ56570.1 Putative GAF domain nucleotide-binding protein [Penicillium brasilianum]	Free methionine-R-sulfoxide reductase OS=Saccharomyces cerevisiae (strain ATCC 204508 / S288c) OX=559292 GN=YKL069W PE=1 SV=1
chromosome.1.1950	549	-	GO:0006355(regulation of transcription, DNA-templated)	GO:0005634(nucleus)	GO:0000981(DNA-binding transcription factor activity, RNA polymerase II-specific),GO:0008270(zinc ion binding)	-	KIM97107.1 hypothetical protein OIDMADRAFT_44042 [Oidiodendron maius Zn]	Pestheic acid cluster transcriptional regulator 3 OS=Pestalotiopsis fici (strain W106-1 / CGMCC3.15140) OX=1229662 GN=ptaR3 PE=3 SV=2
chromosome.1.1951	346	-	GO:0055114(oxidation-reduction process)	-	GO:0016491(oxidoreductase activity)	K00344 qor, CRYZ; NADPH2:quinone reductase [EC:1.6.5.5]	OAA71099.1 Alcohol dehydrogenase superfamily, zinc-type [Cordyceps confragosa RCEF 1005]	Trans-enoyl reductase FFUJ_12240 OS=Gibberella fujikuroi (strain CBS 195.34 / IMI 58289 / NRRL A-6831) OX=1279085 GN=FFUJ_12240 PE=2 SV=1
chromosome.1.1952	357	-	GO:0055085(transmembrane transport)	GO:0016021(integral component of membrane)	-	-	XP_002488806.1 MFS multidrug transporter, putative [Talaromyces stipitatus ATCC 10500]	Efflux pump rdc3 OS=Metacordyceps chlamydosporia OX=280754 GN=rdc3 PE=3 SV=1
chromosome.1.1953	640	-	-	-	GO:0005515(protein binding)	K11971 RNF14, ARA54; E3 ubiquitin-protein ligase RNF14 [EC:2.3.2.31]	OOQ90268.1 RING finger protein [Penicillium brasilianum]	E3 ubiquitin-protein ligase itt1 OS=Schizosaccharomyces pombe (strain 972 / ATCC 24843) OX=284812 GN=itt1 PE=3 SV=1
chromosome.1.1954	230	KOG3146, Lipid transport and metabolism	-	-	-	K07252 E3.6.1.43; dolichyldiphosphatase [EC:3.6.1.43]	CEJ59530.1 Putative PAP2 domain protein [Penicillium brasilianum]	Putative dolichyldiphosphatase OS=Neurospora crassa (strain ATCC 24698 / 74-OR23-1A / CBS 708.71 / DSM 1257 / FGSC 987) OX=367110 GN=17E5.220 PE=3 SV=1
chromosome.1.1955	1058	KOG3680, Function unknown	-	-	-	-	OOQ90270.1 putative pheromone-dependent cell cycle arrest protein Far11 [Penicillium brasilianum]	Factor arrest protein 11 OS=Saccharomyces cerevisiae (strain ATCC 204508 / S288c) OX=559292 GN=FAR11 PE=1 SV=1
chromosome.1.1956	318	KOG3064, RNA processing and modification	-	-	-	K14831 MAK16; protein MAK16	CEJ59532.1 Putative Ribosomal large subunit biogenesis protein MAK16 [Penicillium brasilianum]	Protein MAK16 OS=Saccharomyces cerevisiae (strain ATCC 204508 / S288c) OX=559292 GN=MAK16 PE=1 SV=2
chromosome.1.1957	208	-	-	-	-	-	OKP13460.1 hypothetical protein PENSUB_651 [Penicillium subrubescens]	-
chromosome.1.1958	553	KOG0254, General function prediction only	GO:0055085(transmembrane transport)	GO:0016021(integral component of membrane),GO:0016020(membrane)	GO:0022857(transmembrane transporter activity)	-	OKP13462.1 Inositol transporter 1 [Penicillium subrubescens]	Inositol transporter 1 OS=Arabidopsis thaliana OX=3702 GN=INT1 PE=1 SV=1
chromosome.1.1959	356	-	-	-	-	-	OOQ90274.1 hypothetical protein PEBR_06130 [Penicillium brasilianum]	-
chromosome.1.196	193	-	-	-	-	-	OKP14935.1 hypothetical protein PENSUB_4843 [Penicillium subrubescens]	Uncharacterized N-acetyltransferase YoaA OS=Bacillus subtilis (strain 168) OX=224308 GN=yoaA PE=3 SV=2
chromosome.1.1960	1265	KOG0210, Inorganic ion transport and metabolism	GO:0015914(phospholipid transport)	GO:0016021(integral component of membrane)	GO:0000166(nucleotide binding),GO:0000287(magnesium ion binding),GO:0004012(phospholipid-translocating ATPase activity),GO:0005524(ATP binding)	K01530 E7.6.2.1; phospholipid-translocating ATPase [EC:7.6.2.1]	CEJ59536.1 Putative Phospholipid-translocating P-type ATPase [Penicillium brasilianum]	Probable phospholipid-transporting ATPase NEO1 OS=Saccharomyces cerevisiae (strain ATCC 204508 / S288c) OX=559292 GN=NEO1 PE=1 SV=1
chromosome.1.1961	1971	KOG1913, Transcription	GO:0048208(COPII vesicle coating)	-	-	K20353 SEC16; COPII coat assembly protein SEC16	CEJ59537.1 hypothetical protein PMG11_08158 [Penicillium brasilianum]	COPII coat assembly protein sec16 OS=Neosartorya fischeri (strain ATCC 1020 / DSM 3700 / CBS 544.65 / FGSC A1164 / JCM 1740 / NRRL 181 / WB 181) OX=331117 GN=sec16 PE=3 SV=1
chromosome.1.1962	359	-	GO:0000077(DNA damage checkpoint)	GO:0005730(nucleolus),GO:0030896(checkpoint clamp complex)	-	K10903 HUS1; HUS1 checkpoint protein	OOQ90277.1 cell cycle checkpoint protein [Penicillium brasilianum]	Checkpoint protein hus1 OS=Schizosaccharomyces pombe (strain 972 / ATCC 24843) OX=284812 GN=hus1 PE=1 SV=1
chromosome.1.1963	417	KOG1369, Carbohydrate transport and metabolism	GO:0005975(carbohydrate metabolic process),GO:0001678(cellular glucose homeostasis)	-	GO:0005524(ATP binding),GO:0016773(phosphotransferase activity, alcohol group as acceptor),GO:0004396(hexokinase activity),GO:0005536(glucose binding)	K00844 HK; hexokinase [EC:2.7.1.1]	CEJ59539.1 hypothetical protein PMG11_08160 [Penicillium brasilianum]	Hexokinase OS=Emericella nidulans (strain FGSC A4 / ATCC 38163 / CBS 112.46 / NRRL 194 / M139) OX=227321 GN=hxkA PE=1 SV=2
chromosome.1.1964	1373	-	-	-	GO:0008017(microtubule binding)	-	OOQ90279.1 hypothetical protein PEBR_06149 [Penicillium brasilianum]	-
chromosome.1.1965	74	-	-	-	-	-	CEJ59542.1 hypothetical protein PMG11_08163 [Penicillium brasilianum]	Uncharacterized protein At2g23090 OS=Arabidopsis thaliana OX=3702 GN=At2g23090 PE=1 SV=1
chromosome.1.1966	811	-	-	-	-	K20168 TBC1D15; TBC1 domain family member 15	CEJ59543.1 Putative GTPase-activating protein Gyp7 [Penicillium brasilianum]	GTPase-activating protein GYP7 OS=Yarrowia lipolytica (strain CLIB 122 / E 150) OX=284591 GN=GYP7 PE=3 SV=2
chromosome.1.1967	737	-	GO:0055114(oxidation-reduction process),GO:0044237(cellular metabolic process)	-	GO:0016491(oxidoreductase activity),GO:0051537(2 iron, 2 sulfur cluster binding),GO:0005506(iron ion binding)	-	OOQ90281.1 hypothetical protein PEBR_06160 [Penicillium brasilianum]	Biphenyl dioxygenase subunit alpha OS=Pseudomonas sp. (strain KKS102) OX=307 GN=bphA1 PE=3 SV=1
chromosome.1.1968	190	-	-	GO:0016021(integral component of membrane)	-	-	OKP13483.1 hypothetical protein PENSUB_674 [Penicillium subrubescens]	Mpv17-like protein OS=Bos taurus OX=9913 GN=MPV17L PE=2 SV=1
chromosome.1.1969	1399	-	-	-	GO:0005515(protein binding)	-	CEJ59547.1 hypothetical protein PMG11_08168 [Penicillium brasilianum]	-
chromosome.1.197	531	KOG1289, Amino acid transport and metabolism	GO:0055085(transmembrane transport)	GO:0016020(membrane)	GO:0022857(transmembrane transporter activity)	-	OKO99526.1 Choline transport protein [Penicillium subrubescens]	Choline transport protein OS=Saccharomyces cerevisiae (strain ATCC 204508 / S288c) OX=559292 GN=HNM1 PE=1 SV=1
chromosome.1.1970	473	KOG2450, Energy production and conversion	GO:0055114(oxidation-reduction process)	-	GO:0016491(oxidoreductase activity),GO:0016620(oxidoreductase activity, acting on the aldehyde or oxo group of donors, NAD or NADP as acceptor)	-	RMY69939.1 hypothetical protein D0864_10997 [Hortaea werneckii]	Putative aldehyde dehydrogenase FUS7 OS=Gibberella moniliformis (strain M3125 / FGSC 7600) OX=334819 GN=FUS7 PE=3 SV=1
chromosome.1.1971	521	-	GO:0055085(transmembrane transport)	GO:0016020(membrane)	GO:0022857(transmembrane transporter activity)	-	EPS28574.1 hypothetical protein PDE_03520 [Penicillium oxalicum 114-2]	Uncharacterized amino-acid permease C15C4.04c OS=Schizosaccharomyces pombe (strain 972 / ATCC 24843) OX=284812 GN=SPBC15C4.04c PE=3 SV=1
chromosome.1.1972	347	-	-	-	-	-	EPS28573.1 hypothetical protein PDE_03519 [Penicillium oxalicum 114-2]	-
chromosome.1.1973	166	-	-	-	-	-	OKP13489.1 hypothetical protein PENSUB_680 [Penicillium subrubescens]	-
chromosome.1.1974	568	KOG2615, General function prediction only	GO:0055085(transmembrane transport)	GO:0016021(integral component of membrane)	GO:0005215(transporter activity)	-	OKP13493.1 hypothetical protein PENSUB_684 [Penicillium subrubescens]	Major facilitator superfamily multidrug transporter mfsB OS=Neosartorya fumigata (strain ATCC MYA-4609 / Af293 / CBS 101355 / FGSC A1100) OX=330879 GN=mfsB PE=2 SV=1
chromosome.1.1975	649	KOG0781, Intracellular trafficking, secretion, and vesicular transport	GO:0006614(SRP-dependent cotranslational protein targeting to membrane),GO:0006886(intracellular protein transport)	GO:0005785(signal recognition particle receptor complex)	GO:0005525(GTP binding),GO:0003924(GTPase activity),GO:0005047(signal recognition particle binding)	K13431 SRPR; signal recognition particle receptor subunit alpha	CEJ59555.1 Putative Signal sequence receptor alpha subunit [Penicillium brasilianum]	Signal recognition particle receptor subunit alpha homolog OS=Saccharomyces cerevisiae (strain ATCC 204508 / S288c) OX=559292 GN=SRP101 PE=1 SV=2
chromosome.1.1976	353	-	-	-	-	-	CEJ59556.1 Putative ER to Golgi transport protein Yif1 [Penicillium brasilianum]	Protein transport protein yif1 OS=Schizosaccharomyces pombe (strain 972 / ATCC 24843) OX=284812 GN=hrf1 PE=3 SV=1
chromosome.1.1977	197	KOG3421, Translation, ribosomal structure and biogenesis	GO:0006412(translation)	GO:0005622(intracellular),GO:0005840(ribosome)	GO:0003723(RNA binding),GO:0003735(structural constituent of ribosome)	K02875 RP-L14e, RPL14; large subunit ribosomal protein L14e	OKP13496.1 60S ribosomal protein L14-A [Penicillium subrubescens]	60S ribosomal protein L14-A OS=Saccharomyces cerevisiae (strain ATCC 204508 / S288c) OX=559292 GN=RPL14A PE=1 SV=1
chromosome.1.1978	248	KOG2239, Transcription	-	GO:0005854(nascent polypeptide-associated complex)	-	K03626 EGD2, NACA; nascent polypeptide-associated complex subunit alpha	OKP13497.1 Nascent polypeptide-associated complex subunit alpha [Penicillium subrubescens]	Nascent polypeptide-associated complex subunit alpha OS=Aspergillus niger (strain CBS 513.88 / FGSC A1513) OX=425011 GN=egd2 PE=3 SV=1
chromosome.1.1979	173	KOG3366, Energy production and conversion	GO:0015986(ATP synthesis coupled proton transport)	GO:0000276(mitochondrial proton-transporting ATP synthase complex, coupling factor F(o))	GO:0015078(proton transmembrane transporter activity)	K02138 ATPeF0D, ATP5H, ATP7; F-type H+-transporting ATPase subunit d	EPS28564.1 hypothetical protein PDE_03510 [Penicillium oxalicum 114-2]	ATP synthase subunit d, mitochondrial OS=Aspergillus terreus (strain NIH 2624 / FGSC A1156) OX=341663 GN=atp7 PE=3 SV=1
chromosome.1.198	261	KOG0725, General function prediction only	-	-	-	-	OKO99527.1 hypothetical protein PENSUB_8372 [Penicillium subrubescens]	3-beta-hydroxycholanate 3-dehydrogenase (NAD(+)) 2 OS=Eggerthella lenta (strain ATCC 25559 / DSM 2243 / JCM 9979 / NCTC 11813 / VPI 0255) OX=479437 GN=Elen_1325 PE=1 SV=1
chromosome.1.1980	474	-	-	-	-	-	OKP13501.1 hypothetical protein PENSUB_692 [Penicillium subrubescens]	-
chromosome.1.1981	639	-	GO:0055114(oxidation-reduction process)	-	GO:0016491(oxidoreductase activity),GO:0016620(oxidoreductase activity, acting on the aldehyde or oxo group of donors, NAD or NADP as acceptor)	-	CEJ59563.1 Putative Oxidoreductase [Penicillium brasilianum]	Putative aldehyde dehydrogenase-like protein C21C3 OS=Schizosaccharomyces pombe (strain 972 / ATCC 24843) OX=284812 GN=SPBC21C3.15c PE=3 SV=1
chromosome.1.1982	750	-	GO:0006281(DNA repair),GO:0006284(base-excision repair)	-	GO:0003824(catalytic activity)	-	OKP13503.1 hypothetical protein PENSUB_694 [Penicillium subrubescens]	Putative DNA glycosylase At3g47830 OS=Arabidopsis thaliana OX=3702 GN=At3g47830 PE=3 SV=1
chromosome.1.1983	573	-	GO:0009116(nucleoside metabolic process),GO:0009113(purine nucleobase biosynthetic process)	-	GO:0004044(amidophosphoribosyltransferase activity)	K00764 purF, PPAT; amidophosphoribosyltransferase [EC:2.4.2.14]	CEJ59565.1 Putative Amidophosphoribosyltransferase [Penicillium brasilianum]	Amidophosphoribosyltransferase OS=Schizosaccharomyces pombe (strain 972 / ATCC 24843) OX=284812 GN=ade4 PE=1 SV=1
chromosome.1.1984	740	-	-	-	GO:0008168(methyltransferase activity)	K00558 DNMT1, dcm; DNA (cytosine-5)-methyltransferase 1 [EC:2.1.1.37]	OOQ90296.1 C-5 cytosine methyltransferase DmtA [Penicillium brasilianum]	Modification methylase HphIA OS=Haemophilus parahaemolyticus OX=735 GN=hphIAM PE=3 SV=1
chromosome.1.1985	556	-	GO:0019629(propionate catabolic process, 2-methylcitrate cycle)	-	GO:0047547(2-methylcitrate dehydratase activity),GO:0051537(2 iron, 2 sulfur cluster binding),GO:0016829(lyase activity)	K01720 prpD; 2-methylcitrate dehydratase [EC:4.2.1.79]	OOQ90297.1 2-methylcitrate dehydratase [Penicillium brasilianum]	2-methylcitrate dehydratase, mitochondrial OS=Yarrowia lipolytica (strain CLIB 122 / E 150) OX=284591 GN=PDH1 PE=1 SV=1
chromosome.1.1986	402	-	GO:0005975(carbohydrate metabolic process)	-	GO:0004650(polygalacturonase activity)	-	OOQ90298.1 Endo-xylogalacturonan hydrolase A [Penicillium brasilianum]	Endo-xylogalacturonan hydrolase A OS=Aspergillus tubingensis OX=5068 GN=xghA PE=1 SV=1
chromosome.1.1987	325	-	GO:0042545(cell wall modification)	-	GO:0030599(pectinesterase activity)	K01051 E3.1.1.11; pectinesterase [EC:3.1.1.11]	OKP13508.1 hypothetical protein PENSUB_699 [Penicillium subrubescens]	Probable pectinesterase A OS=Aspergillus niger (strain CBS 513.88 / FGSC A1513) OX=425011 GN=pmeA PE=3 SV=1
chromosome.1.1988	536	KOG1289, Amino acid transport and metabolism	GO:0055085(transmembrane transport)	GO:0016020(membrane)	GO:0022857(transmembrane transporter activity)	-	CEJ59571.1 hypothetical protein PMG11_08190 [Penicillium brasilianum]	Choline transport protein OS=Saccharomyces cerevisiae (strain ATCC 204508 / S288c) OX=559292 GN=HNM1 PE=1 SV=1
chromosome.1.1989	356	-	-	-	-	-	OKP13510.1 hypothetical protein PENSUB_701 [Penicillium subrubescens]	-
chromosome.1.199	364	-	-	-	-	-	CEJ56562.1 hypothetical protein PMG11_02765 [Penicillium brasilianum]	-
chromosome.1.1990	453	KOG1794, Carbohydrate transport and metabolism	-	-	-	-	OKP13512.1 N-acetylmuramic acid 6-phosphate etherase [Penicillium subrubescens]	N-acetyl-D-glucosamine kinase OS=Dictyostelium discoideum OX=44689 GN=nagk PE=3 SV=2
chromosome.1.1991	486	KOG3098, Function unknown	GO:0055085(transmembrane transport)	GO:0016021(integral component of membrane)	-	-	OKP13513.1 UNC93-like protein 1 [Penicillium subrubescens]	UNC93-like protein 2 OS=Arabidopsis thaliana OX=3702 GN=At1g18010 PE=2 SV=2
chromosome.1.1992	69	-	-	-	-	-	CEJ59576.1 hypothetical protein PMG11_08195 [Penicillium brasilianum]	-
chromosome.1.1993	1087	KOG0202, Inorganic ion transport and metabolism	GO:0006812(cation transport)	GO:0016021(integral component of membrane)	GO:0000166(nucleotide binding),GO:0019829(cation-transporting ATPase activity)	K01536 E7.2.2.3; Na+-exporting ATPase [EC:7.2.2.3]	OOQ90307.1 Sodium transport ATPase 2 [Penicillium brasilianum]	Sodium transport ATPase 2 OS=Saccharomyces cerevisiae (strain ATCC 204508 / S288c) OX=559292 GN=ENA2 PE=1 SV=1
chromosome.1.1994	456	-	-	-	-	-	CEJ59578.1 hypothetical protein PMG11_08197 [Penicillium brasilianum]	-
chromosome.1.1995	272	KOG0382, General function prediction only	-	-	-	-	OOQ90309.1 carbonic anhydrase [Penicillium brasilianum]	Carbonic anhydrase OS=Pectobacterium atrosepticum (strain SCRI 1043 / ATCC BAA-672) OX=218491 GN=cah PE=3 SV=1
chromosome.1.1996	434	KOG1360, Coenzyme transport and metabolism	GO:0009058(biosynthetic process)	-	GO:0030170(pyridoxal phosphate binding),GO:0003824(catalytic activity)	K00652 bioF; 8-amino-7-oxononanoate synthase [EC:2.3.1.47]	OKP13518.1 hypothetical protein PENSUB_709 [Penicillium subrubescens]	Putative 8-amino-7-oxononanoate synthase OS=Haemophilus influenzae (strain ATCC 51907 / DSM 11121 / KW20 / Rd) OX=71421 GN=bioF PE=3 SV=1
chromosome.1.1997	786	KOG1401, Amino acid transport and metabolism	GO:0009102(biotin biosynthetic process)	-	GO:0000287(magnesium ion binding),GO:0004141(dethiobiotin synthase activity),GO:0005524(ATP binding),GO:0003824(catalytic activity),GO:0008483(transaminase activity),GO:0030170(pyridoxal phosphate binding)	K19562 BIO3-BIO1; bifunctional dethiobiotin synthetase / adenosylmethionine---8-amino-7-oxononanoate aminotransferase [EC:6.3.3.3 2.6.1.62]	OKP13519.1 Bifunctional dethiobiotin synthetase/7,8-diamino-pelargonic acid aminotransferase, mitochondrial [Penicillium subrubescens]	Bifunctional dethiobiotin synthetase/7,8-diamino-pelargonic acid aminotransferase, mitochondrial OS=Arabidopsis thaliana OX=3702 GN=BIO3-BIO1 PE=1 SV=1
chromosome.1.1998	453	KOG1303, Amino acid transport and metabolism	-	-	-	-	CEJ59584.1 Putative Amino acid transporter (Eurofung) [Penicillium brasilianum]	N amino acid transport system protein OS=Neurospora crassa (strain ATCC 24698 / 74-OR23-1A / CBS 708.71 / DSM 1257 / FGSC 987) OX=367110 GN=mtr PE=3 SV=2
chromosome.1.1999	1188	-	-	-	-	-	OOQ90313.1 hypothetical protein PEBR_06305 [Penicillium brasilianum]	-
chromosome.1.2	302	-	-	-	-	-	XP_016265137.1 hypothetical protein PV06_03357 [Exophiala oligosperma]	MFS siderochrome iron transporter 1 OS=Ceriporiopsis subvermispora (strain B) OX=914234 GN=mfs1 PE=2 SV=1
chromosome.1.20	460	-	GO:0016052(carbohydrate catabolic process)	-	GO:0003824(catalytic activity),GO:0008496(mannan endo-1,6-alpha-mannosidase activity)	K08257 E3.2.1.101; mannan endo-1,6-alpha-mannosidase [EC:3.2.1.101]	OOQ91527.1 glycosyl hydrolase [Penicillium brasilianum]	Mannan endo-1,6-alpha-mannosidase DCW1 OS=Ashbya gossypii (strain ATCC 10895 / CBS 109.51 / FGSC 9923 / NRRL Y-1056) OX=284811 GN=DCW1 PE=3 SV=2
chromosome.1.200	348	KOG0758, Energy production and conversion	GO:0055085(transmembrane transport)	-	GO:0022857(transmembrane transporter activity)	K15109 SLC25A20_29, CACT, CACL, CRC1; solute carrier family 25 (mitochondrial carnitine/acylcarnitine transporter), member 20/29	CEJ56561.1 Putative Alpha-1,6 mannosyltransferase subunit [Penicillium brasilianum]	Mitochondrial substrate carrier family protein L OS=Dictyostelium discoideum OX=44689 GN=mcfL PE=3 SV=1
chromosome.1.2000	162	-	-	-	-	-	OKP13524.1 hypothetical protein PENSUB_715 [Penicillium subrubescens]	-
chromosome.1.2001	348	-	GO:0008610(lipid biosynthetic process),GO:0055114(oxidation-reduction process)	-	GO:0005506(iron ion binding),GO:0016491(oxidoreductase activity)	-	CEJ59587.1 hypothetical protein PMG11_08206 [Penicillium brasilianum]	Fatty acid hydroxylase vlmA OS=Lecanicillium sp. OX=1756136 GN=vlmA PE=3 SV=1
chromosome.1.2002	389	KOG2900, Coenzyme transport and metabolism	GO:0009102(biotin biosynthetic process)	-	GO:0003824(catalytic activity),GO:0051536(iron-sulfur cluster binding),GO:0004076(biotin synthase activity)	K01012 bioB; biotin synthase [EC:2.8.1.6]	CEJ59588.1 Putative Biotin synthetase [Penicillium brasilianum]	Biotin synthase, mitochondrial OS=Saccharomyces cerevisiae (strain ATCC 204508 / S288c) OX=559292 GN=BIO2 PE=1 SV=2
chromosome.1.2003	632	KOG1179, Lipid transport and metabolism	-	-	GO:0003824(catalytic activity)	-	OKP13528.1 Isopenicillin N epimerase component 1 [Penicillium subrubescens]	Isopenicillin N epimerase component 1 OS=Acremonium chrysogenum OX=5044 GN=cefD1 PE=3 SV=1
chromosome.1.2004	465	KOG2617, Energy production and conversion	-	-	GO:0046912(transferase activity, transferring acyl groups, acyl groups converted into alkyl on transfer)	K01647 CS, gltA; citrate synthase [EC:2.3.3.1]	OKP13529.1 2-methylcitrate synthase, mitochondrial [Penicillium subrubescens]	2-methylcitrate synthase, mitochondrial OS=Neosartorya fumigata OX=746128 GN=mcsA PE=1 SV=1
chromosome.1.2005	1112	KOG0062, Translation, ribosomal structure and biogenesis; Amino acid transport and metabolism	-	-	GO:0005524(ATP binding),GO:0016887(ATPase activity)	K03235 EF3, TEF3; elongation factor 3	OOQ90320.1 [NU+] prion formation protein 1 [Penicillium brasilianum]	[NU+] prion formation protein 1 OS=Saccharomyces cerevisiae (strain ATCC 204508 / S288c) OX=559292 GN=NEW1 PE=1 SV=1
chromosome.1.2006	1081	-	GO:0005975(carbohydrate metabolic process)	-	GO:0004553(hydrolase activity, hydrolyzing O-glycosyl compounds)	K05349 bglX; beta-glucosidase [EC:3.2.1.21]	CEJ59593.1 hypothetical protein PMG11_08212 [Penicillium brasilianum]	Probable beta-glucosidase E OS=Neosartorya fumigata (strain ATCC MYA-4609 / Af293 / CBS 101355 / FGSC A1100) OX=330879 GN=bglE PE=3 SV=1
chromosome.1.2007	211	-	-	-	-	-	OOQ90322.1 hypothetical protein PEBR_06331 [Penicillium brasilianum]	Uncharacterized secreted protein ARB_07637 OS=Arthroderma benhamiae (strain ATCC MYA-4681 / CBS 112371) OX=663331 GN=ARB_07637 PE=1 SV=1
chromosome.1.2008	522	-	-	-	-	-	OJJ36018.1 hypothetical protein ASPWEDRAFT_183991 [Aspergillus wentii DTO 134E9]	-
chromosome.1.2009	353	-	-	-	-	-	OOQ90324.1 hypothetical protein PEBR_06338 [Penicillium brasilianum]	Secondary metabolism regulator LAE1 OS=Cochliobolus heterostrophus (strain C5 / ATCC 48332 / race O) OX=701091 GN=LAE1 PE=3 SV=1
chromosome.1.201	376	-	-	-	-	K05529 MNN9; mannan polymerase complexes MNN9 subunit [EC:2.4.1.232]	CEJ56560.1 Putative Function: MNN9 isrequired for the synthesis of N-linked outer-chain mannan (Precursor) [Penicillium brasilianum]	Mannan polymerase complexes subunit MNN9 OS=Saccharomyces cerevisiae (strain ATCC 204508 / S288c) OX=559292 GN=MNN9 PE=1 SV=3
chromosome.1.2010	1010	KOG1065, Carbohydrate transport and metabolism	GO:0005975(carbohydrate metabolic process)	-	GO:2001070(starch binding),GO:0030246(carbohydrate binding),GO:0003824(catalytic activity),GO:0004553(hydrolase activity, hydrolyzing O-glycosyl compounds)	K01187 malZ; alpha-glucosidase [EC:3.2.1.20]	KUL83731.1 hypothetical protein ZTR_08648 [Talaromyces verruculosus]	Probable alpha/beta-glucosidase agdC OS=Neosartorya fumigata (strain ATCC MYA-4609 / Af293 / CBS 101355 / FGSC A1100) OX=330879 GN=agdC PE=3 SV=1
chromosome.1.2011	670	-	GO:0006508(proteolysis)	-	GO:0008236(serine-type peptidase activity),GO:0004252(serine-type endopeptidase activity)	-	CEJ55182.1 hypothetical protein PMG11_01453 [Penicillium brasilianum]	Aorsin OS=Aspergillus oryzae (strain ATCC 42149 / RIB 40) OX=510516 GN=aorO PE=1 SV=2
chromosome.1.2012	256	KOG1591, Amino acid transport and metabolism	GO:0055114(oxidation-reduction process)	-	GO:0016491(oxidoreductase activity),GO:0005506(iron ion binding),GO:0016705(oxidoreductase activity, acting on paired donors, with incorporation or reduction of molecular oxygen),GO:0031418(L-ascorbic acid binding)	K00472 P4HA; prolyl 4-hydroxylase [EC:1.14.11.2]	CEJ55181.1 hypothetical protein PMG11_01452 [Penicillium brasilianum]	Prolyl 4-hydroxylase 2 OS=Arabidopsis thaliana OX=3702 GN=P4H2 PE=1 SV=1
chromosome.1.2013	95	-	-	-	-	-	OKP14540.1 hypothetical protein PENSUB_13892 [Penicillium subrubescens]	-
chromosome.1.2014	275	-	GO:0043386(mycotoxin biosynthetic process)	-	-	-	CEJ55179.1 hypothetical protein PMG11_01450 [Penicillium brasilianum]	Cyclochlorotine biosynthesis protein O OS=Talaromyces islandicus OX=28573 GN=cctO PE=3 SV=1
chromosome.1.2015	260	-	GO:0043386(mycotoxin biosynthetic process)	-	-	-	CEJ55178.1 hypothetical protein PMG11_01449 [Penicillium brasilianum]	Cyclochlorotine biosynthesis protein O OS=Talaromyces islandicus OX=28573 GN=cctO PE=3 SV=1
chromosome.1.2016	271	KOG1663, Secondary metabolites biosynthesis, transport and catabolism	-	-	GO:0008171(O-methyltransferase activity)	K00545 COMT; catechol O-methyltransferase [EC:2.1.1.6]	XP_025496345.1 S-adenosyl-L-methionine-dependent methyltransferase [Aspergillus uvarum CBS 121591]	Probable catechol O-methyltransferase 2 OS=Schizosaccharomyces pombe (strain 972 / ATCC 24843) OX=284812 GN=SPBPB21E7.04c PE=3 SV=1
chromosome.1.2017	375	-	GO:0007166(cell surface receptor signaling pathway)	GO:0016021(integral component of membrane)	GO:0004888(transmembrane signaling receptor activity)	-	XP_016641553.1 hypothetical protein SAPIO_CDS6729 [Scedosporium apiospermum]	G-protein coupled receptor 1 OS=Arabidopsis thaliana OX=3702 GN=GCR1 PE=1 SV=1
chromosome.1.2018	540	KOG1261, Energy production and conversion	GO:0006097(glyoxylate cycle)	-	GO:0004474(malate synthase activity),GO:0003824(catalytic activity)	K01638 aceB, glcB; malate synthase [EC:2.3.3.9]	OKP13539.1 Malate synthase, glyoxysomal [Penicillium subrubescens]	Malate synthase, glyoxysomal OS=Emericella nidulans (strain FGSC A4 / ATCC 38163 / CBS 112.46 / NRRL 194 / M139) OX=227321 GN=acuE PE=3 SV=3
chromosome.1.2019	94	-	-	-	-	-	CEJ59604.1 hypothetical protein PMG11_08222 [Penicillium brasilianum]	-
chromosome.1.202	409	KOG2693, Inorganic ion transport and metabolism	GO:0030001(metal ion transport),GO:0055085(transmembrane transport)	GO:0016020(membrane)	GO:0046873(metal ion transmembrane transporter activity)	K14713 SLC39A7, KE4, ZIP7; solute carrier family 39 (zinc transporter), member 7	OKO99537.1 Histidine-rich membrane protein KE4 -like protein [Penicillium subrubescens]	Zinc transporter zipt-7.1 OS=Caenorhabditis elegans OX=6239 GN=zipt-7.1 PE=1 SV=2
chromosome.1.2020	531	KOG0029, Secondary metabolites biosynthesis, transport and catabolism	GO:0055114(oxidation-reduction process)	-	GO:0016491(oxidoreductase activity)	K13366 MPAO, PAO1; polyamine oxidase [EC:1.5.3.14 1.5.3.16 1.5.3.-]	OOQ90331.1 polyamine oxidase [Penicillium brasilianum]	Polyamine oxidase 1 OS=Zea mays OX=4577 GN=MPAO1 PE=1 SV=1
chromosome.1.2021	520	-	GO:0055085(transmembrane transport)	GO:0016020(membrane)	GO:0022857(transmembrane transporter activity)	-	CEJ59606.1 Putative Gaba permease [Penicillium brasilianum]	Uncharacterized amino-acid permease C15C4.04c OS=Schizosaccharomyces pombe (strain 972 / ATCC 24843) OX=284812 GN=SPBC15C4.04c PE=3 SV=1
chromosome.1.2022	720	KOG2566, Carbohydrate transport and metabolism	GO:0006683(galactosylceramide catabolic process),GO:0006481(C-terminal protein methylation)	GO:0016021(integral component of membrane)	GO:0004336(galactosylceramidase activity),GO:0004671(protein C-terminal S-isoprenylcysteine carboxyl O-methyltransferase activity)	-	OKP07436.1 Endo-1,4-beta-xylanase D [Penicillium subrubescens]	Putative glucosylceramidase 2 OS=Caenorhabditis elegans OX=6239 GN=gba-2 PE=3 SV=2
chromosome.1.2023	495	-	GO:0005975(carbohydrate metabolic process)	-	GO:0004553(hydrolase activity, hydrolyzing O-glycosyl compounds)	-	OOQ84426.1 putative xylosidase/glycosyl hydrolase [Penicillium brasilianum]	Putative beta-xylosidase OS=Prevotella ruminicola OX=839 PE=3 SV=2
chromosome.1.2024	212	-	-	-	-	-	CEJ59609.1 hypothetical protein PMG11_08226 [Penicillium brasilianum]	-
chromosome.1.2025	680	KOG2254, Carbohydrate transport and metabolism	-	-	-	K01180 E3.2.1.6; endo-1,3(4)-beta-glucanase [EC:3.2.1.6]	OKP14179.1 Endo-1,3(4)-beta-glucanase 1 [Penicillium subrubescens]	Endo-1,3(4)-beta-glucanase 1 OS=Schizosaccharomyces pombe (strain 972 / ATCC 24843) OX=284812 GN=eng1 PE=3 SV=1
chromosome.1.2026	358	-	-	-	-	-	OKP13546.1 hypothetical protein PENSUB_737 [Penicillium subrubescens]	-
chromosome.1.2027	539	KOG0254, General function prediction only	GO:0055085(transmembrane transport)	GO:0016020(membrane),GO:0016021(integral component of membrane)	GO:0022857(transmembrane transporter activity)	-	OKP13547.1 hypothetical protein PENSUB_738 [Penicillium subrubescens]	Major facilitator-type transporter ecdD OS=Aspergillus rugulosus OX=41736 GN=ecdD PE=1 SV=1
chromosome.1.2028	405	-	-	-	-	-	OKP13548.1 Acyltransferase LovD [Penicillium subrubescens]	Monacolin J acid methylbutanoyltransferase OS=Aspergillus terreus OX=33178 GN=lovD PE=1 SV=1
chromosome.1.2029	384	-	GO:0006725(cellular aromatic compound metabolic process),GO:0055114(oxidation-reduction process)	-	GO:0003824(catalytic activity),GO:0008199(ferric iron binding),GO:0005506(iron ion binding),GO:0016702(oxidoreductase activity, acting on single donors with incorporation of molecular oxygen, incorporation of two atoms of oxygen)	-	OKP13550.1 hypothetical protein PENSUB_741 [Penicillium subrubescens]	-
chromosome.1.203	232	KOG4771, Translation, ribosomal structure and biogenesis	-	-	-	K14839 NOP16; nucleolar protein 16	CEJ56558.1 Putative Nucleolar protein 16 [Penicillium brasilianum]	Nucleolar protein 16 OS=Aspergillus clavatus (strain ATCC 1007 / CBS 513.65 / DSM 816 / NCTC 3887 / NRRL 1) OX=344612 GN=nop16 PE=3 SV=1
chromosome.1.2030	352	-	-	-	-	-	CEJ59625.1 hypothetical protein PMG11_08242 [Penicillium brasilianum]	-
chromosome.1.2031	438	-	GO:0006355(regulation of transcription, DNA-templated)	GO:0005634(nucleus)	GO:0000981(DNA-binding transcription factor activity, RNA polymerase II-specific),GO:0008270(zinc ion binding)	-	CEJ59626.1 hypothetical protein PMG11_08243 [Penicillium brasilianum]	L-arabinose-responsive transcription regulator ARA1 OS=Magnaporthe oryzae (strain 70-15 / ATCC MYA-4617 / FGSC 8958) OX=242507 GN=ARA1 PE=3 SV=1
chromosome.1.2032	365	-	-	-	-	-	OKP13553.1 Extracellular serine-rich protein [Penicillium subrubescens]	Probable GPI-anchored cupredoxin ARB_05732-1 OS=Arthroderma benhamiae (strain ATCC MYA-4681 / CBS 112371) OX=663331 GN=ARB_05732-1 PE=1 SV=1
chromosome.1.2033	313	-	-	-	-	K00477 PHYH; phytanoyl-CoA hydroxylase [EC:1.14.11.18]	KID87056.1 phytanoyl-CoA dioxygenase [Metarhizium guizhouense ARSEF 977]	-
chromosome.1.2034	414	-	-	-	GO:0016787(hydrolase activity)	-	CEJ59628.1 Putative Metal-dependent amidase/aminoacylase/carboxypeptidase [Penicillium brasilianum]	Peptidase M20 domain-containing protein 2 OS=Mus musculus OX=10090 GN=Pm20d2 PE=1 SV=1
chromosome.1.2035	501	-	GO:0055085(transmembrane transport)	GO:0016021(integral component of membrane)	-	-	CEJ59629.1 Putative Permease of the major facilitator superfamily [Penicillium brasilianum]	Uncharacterized transporter C757.13 OS=Schizosaccharomyces pombe (strain 972 / ATCC 24843) OX=284812 GN=SPCC757.13 PE=3 SV=1
chromosome.1.2036	659	KOG3855, Coenzyme transport and metabolism; Energy production and conversion	-	-	GO:0071949(FAD binding)	-	OOQ82046.1 FAD binding domain protein [Penicillium brasilianum]	Phenol hydroxylase OS=Trichosporon cutaneum OX=5554 PE=1 SV=3
chromosome.1.2037	584	KOG1399, Secondary metabolites biosynthesis, transport and catabolism	GO:0055114(oxidation-reduction process)	-	GO:0004499(N,N-dimethylaniline monooxygenase activity),GO:0050660(flavin adenine dinucleotide binding),GO:0050661(NADP binding)	-	OKP13562.1 hypothetical protein PENSUB_753 [Penicillium subrubescens]	FAD-binding monooxygenase moxY OS=Dothistroma septosporum (strain NZE10 / CBS 128990) OX=675120 GN=moxY PE=2 SV=1
chromosome.1.2038	683	KOG1721, General function prediction only	GO:0006351(transcription, DNA-templated),GO:0006355(regulation of transcription, DNA-templated)	GO:0005634(nucleus)	GO:0003677(DNA binding),GO:0008270(zinc ion binding),GO:0003676(nucleic acid binding),GO:0000981(DNA-binding transcription factor activity, RNA polymerase II-specific)	-	CEJ59632.1 hypothetical protein PMG11_08249 [Penicillium brasilianum]	Transcription factor 1 OS=Elsinoe fawcettii OX=40997 GN=TSF1 PE=2 SV=1
chromosome.1.2039	272	KOG4169, Lipid transport and metabolism; General function prediction only	-	-	-	-	OOQ82048.1 putative short chain dehydrogenase/reductase [Penicillium brasilianum]	15-hydroxyprostaglandin dehydrogenase [NAD(+)] OS=Cavia porcellus OX=10141 GN=HPGD PE=2 SV=1
chromosome.1.204	537	-	-	-	-	-	CEJ56557.1 hypothetical protein PMG11_02760 [Penicillium brasilianum]	Peroxisomal membrane protein PEX29 OS=Saccharomyces cerevisiae (strain ATCC 204508 / S288c) OX=559292 GN=PEX29 PE=1 SV=1
chromosome.1.2040	536	-	GO:0055085(transmembrane transport)	GO:0016021(integral component of membrane)	-	-	OKP13566.1 Protein HOL1 [Penicillium subrubescens]	Uncharacterized MFS-type transporter C1271.10c OS=Schizosaccharomyces pombe (strain 972 / ATCC 24843) OX=284812 GN=SPBC1271.10c PE=1 SV=1
chromosome.1.2041	192	-	-	-	-	-	EPS32149.1 hypothetical protein PDE_07108 [Penicillium oxalicum 114-2]	Uncharacterized hemerythrin-like protein C869.06c OS=Schizosaccharomyces pombe (strain 972 / ATCC 24843) OX=284812 GN=SPAC869.06c PE=3 SV=1
chromosome.1.2042	330	-	-	-	-	-	OOQ91670.1 hypothetical protein PEBR_09028 [Penicillium brasilianum]	Prestalk A differentiation protein A OS=Dictyostelium discoideum OX=44689 GN=padA PE=3 SV=2
chromosome.1.2043	252	-	-	-	-	-	OQD74365.1 hypothetical protein PENDEC_c011G03717 [Penicillium decumbens]	-
chromosome.1.2044	434	-	GO:0005975(carbohydrate metabolic process)	-	GO:0004650(polygalacturonase activity)	K01213 E3.2.1.67; galacturan 1,4-alpha-galacturonidase [EC:3.2.1.67]	OKP13568.1 hypothetical protein PENSUB_759 [Penicillium subrubescens]	Probable exopolygalacturonase X OS=Neosartorya fumigata (strain ATCC MYA-4609 / Af293 / CBS 101355 / FGSC A1100) OX=330879 GN=pgaX PE=3 SV=2
chromosome.1.2045	179	-	GO:0006850(mitochondrial pyruvate transmembrane transport)	GO:0005743(mitochondrial inner membrane)	-	K22139 MPC2; mitochondrial pyruvate carrier 2	OKP13569.1 hypothetical protein PENSUB_760 [Penicillium subrubescens]	Probable mitochondrial pyruvate carrier 2 OS=Schizosaccharomyces pombe (strain 972 / ATCC 24843) OX=284812 GN=mpc2 PE=3 SV=1
chromosome.1.2046	94	KOG3446, Energy production and conversion	-	-	-	K03946 NDUFA2; NADH dehydrogenase (ubiquinone) 1 alpha subcomplex subunit 2	CEJ59638.1 Putative NADH-ubiquinone oxidoreductase 105 kDa subunit [Penicillium brasilianum]	NADH-ubiquinone oxidoreductase 10.5 kDa subunit OS=Neurospora crassa (strain ATCC 24698 / 74-OR23-1A / CBS 708.71 / DSM 1257 / FGSC 987) OX=367110 GN=nuo-10.5 PE=3 SV=1
chromosome.1.2047	364	-	GO:0006725(cellular aromatic compound metabolic process),GO:0055114(oxidation-reduction process)	-	GO:0008198(ferrous iron binding),GO:0016491(oxidoreductase activity),GO:0008270(zinc ion binding),GO:0016701(oxidoreductase activity, acting on single donors with incorporation of molecular oxygen)	-	OKP13572.1 Extradiol ring-cleavage dioxygenase [Penicillium subrubescens]	Extradiol ring-cleavage dioxygenase OS=Arabidopsis thaliana OX=3702 GN=LIGB PE=2 SV=1
chromosome.1.2048	736	-	-	-	GO:0005515(protein binding)	-	CEJ59640.1 hypothetical protein PMG11_08257 [Penicillium brasilianum]	Chitin synthase regulatory factor 3 OS=Schizosaccharomyces pombe (strain 972 / ATCC 24843) OX=284812 GN=chr3 PE=1 SV=1
chromosome.1.2049	138	-	-	-	-	-	OKP13574.1 hypothetical protein PENSUB_765 [Penicillium subrubescens]	-
chromosome.1.205	1437	-	GO:0006468(protein phosphorylation)	-	GO:0004672(protein kinase activity),GO:0005524(ATP binding)	K18669 DYRK2_3_4; dual specificity tyrosine-phosphorylation-regulated kinase 2/3/4 [EC:2.7.12.1]	OOQ91724.1 protein kinase [Penicillium brasilianum]	DYRK-family kinase pom1 OS=Schizosaccharomyces pombe (strain 972 / ATCC 24843) OX=284812 GN=pom1 PE=1 SV=1
chromosome.1.2050	119	-	GO:0016192(vesicle-mediated transport)	GO:0016021(integral component of membrane)	-	K08513 VAMP4; vesicle-associated membrane protein 4	CEJ59642.1 Putative Synaptobrevin [Penicillium brasilianum]	Synaptobrevin homolog 1 OS=Schizosaccharomyces pombe (strain 972 / ATCC 24843) OX=284812 GN=syb1 PE=3 SV=1
chromosome.1.2051	895	KOG2436, Amino acid transport and metabolism	GO:0006526(arginine biosynthetic process),GO:0055114(oxidation-reduction process)	GO:0005737(cytoplasm),GO:0005739(mitochondrion)	GO:0003942(N-acetyl-gamma-glutamyl-phosphate reductase activity),GO:0016620(oxidoreductase activity, acting on the aldehyde or oxo group of donors, NAD or NADP as acceptor),GO:0051287(NAD binding),GO:0003991(acetylglutamate kinase activity)	K12659 ARG56; N-acetyl-gamma-glutamyl-phosphate reductase / acetylglutamate kinase [EC:1.2.1.38 2.7.2.8]	OKP13580.1 Protein arg-6, mitochondrial [Penicillium subrubescens]	Protein arg-6, mitochondrial OS=Neurospora crassa (strain ATCC 24698 / 74-OR23-1A / CBS 708.71 / DSM 1257 / FGSC 987) OX=367110 GN=arg-6 PE=1 SV=2
chromosome.1.2052	659	-	-	-	GO:0005515(protein binding)	K12780 REC8; meiotic recombination protein REC8, fungi type	CEJ59644.1 hypothetical protein PMG11_08261 [Penicillium brasilianum]	Meiotic recombination protein rec8 OS=Schizosaccharomyces pombe (strain 972 / ATCC 24843) OX=284812 GN=rec8 PE=1 SV=2
chromosome.1.2053	399	-	-	-	-	-	OKP13582.1 UPF0311 protein YveG [Penicillium subrubescens]	UPF0311 protein YveG OS=Bacillus subtilis (strain 168) OX=224308 GN=yveG PE=3 SV=2
chromosome.1.2054	1256	KOG4177, Cell wall/membrane/envelope biogenesis	-	-	GO:0005515(protein binding)	-	OKP13583.1 Serine/threonine-protein phosphatase 6 regulatory ankyrin repeat subunit A [Penicillium subrubescens]	Ankyrin-2 OS=Homo sapiens OX=9606 GN=ANK2 PE=1 SV=4
chromosome.1.2055	2251	KOG1202, Lipid transport and metabolism	GO:0055114(oxidation-reduction process)	-	GO:0003824(catalytic activity),GO:0016491(oxidoreductase activity),GO:0016740(transferase activity),GO:0031177(phosphopantetheine binding)	-	CEJ59647.1 hypothetical protein PMG11_08264 [Penicillium brasilianum]	Highly reducing polyketide synthase azaB OS=Aspergillus niger (strain ATCC 1015 / CBS 113.46 / FGSC A1144 / LSHB Ac4 / NCTC 3858a / NRRL 328 / USDA 3528.7) OX=380704 GN=azaB PE=1 SV=1
chromosome.1.2056	556	-	GO:0055085(transmembrane transport)	GO:0016021(integral component of membrane)	-	-	CEJ59649.1 hypothetical protein PMG11_08266 [Penicillium brasilianum]	Efflux pump FUS6 OS=Gibberella fujikuroi (strain CBS 195.34 / IMI 58289 / NRRL A-6831) OX=1279085 GN=FUS6 PE=2 SV=1
chromosome.1.2057	539	-	-	-	-	-	CEJ59650.1 Putative 1,3-beta-glucanosyltransferase Gel3 [Penicillium brasilianum]	1,3-beta-glucanosyltransferase gel3 OS=Neosartorya fumigata (strain ATCC MYA-4609 / Af293 / CBS 101355 / FGSC A1100) OX=330879 GN=gel3 PE=3 SV=1
chromosome.1.2058	225	-	-	-	-	-	CEO60220.1 hypothetical protein PMG11_04858 [Penicillium brasilianum]	-
chromosome.1.2059	596	KOG1260, Energy production and conversion	GO:0019752(carboxylic acid metabolic process)	-	GO:0003824(catalytic activity),GO:0004451(isocitrate lyase activity)	K01637 E4.1.3.1, aceA; isocitrate lyase [EC:4.1.3.1]	OKP13588.1 Methylisocitrate lyase, mitochondrial [Penicillium subrubescens]	Methylisocitrate lyase, mitochondrial OS=Emericella nidulans (strain FGSC A4 / ATCC 38163 / CBS 112.46 / NRRL 194 / M139) OX=227321 GN=mclA PE=1 SV=1
chromosome.1.206	391	KOG2667, Intracellular trafficking, secretion, and vesicular transport	-	-	-	K20366 ERGIC2, ERV41; endoplasmic reticulum-Golgi intermediate compartment protein 2	OKO99543.1 Endoplasmic reticulum-Golgi intermediate compartment protein 2 [Penicillium subrubescens]	Endoplasmic reticulum-Golgi intermediate compartment protein 2 OS=Macaca fascicularis OX=9541 GN=ERGIC2 PE=2 SV=1
chromosome.1.2060	224	-	-	-	-	-	OOQ85183.1 hypothetical protein PEBR_27183 [Penicillium brasilianum]	-
chromosome.1.2061	240	-	-	-	-	-	OOQ85184.1 hypothetical protein PEBR_27186 [Penicillium brasilianum]	-
chromosome.1.2062	766	-	GO:0006355(regulation of transcription, DNA-templated)	GO:0005634(nucleus)	GO:0000981(DNA-binding transcription factor activity, RNA polymerase II-specific),GO:0008270(zinc ion binding)	-	CEJ59657.1 hypothetical protein PMG11_08273 [Penicillium brasilianum]	Beauvericin cluster-specific repressor BEA4 OS=Gibberella fujikuroi (strain CBS 195.34 / IMI 58289 / NRRL A-6831) OX=1279085 GN=BEA4 PE=3 SV=1
chromosome.1.2063	529	KOG1399, Secondary metabolites biosynthesis, transport and catabolism	GO:0055114(oxidation-reduction process)	-	GO:0004499(N,N-dimethylaniline monooxygenase activity),GO:0050660(flavin adenine dinucleotide binding),GO:0050661(NADP binding)	K03379 chnB; cyclohexanone monooxygenase [EC:1.14.13.22]	XP_007776369.1 hypothetical protein W97_00263 [Coniosporium apollinis CBS 100218]	Baeyer-Villiger monooxygenase OS=Pseudooceanicola batsensis (strain ATCC BAA-863 / DSM 15984 / KCTC 12145 / HTCC2597) OX=252305 GN=OB2597_18631 PE=1 SV=1
chromosome.1.2064	319	KOG0409, General function prediction only	GO:0055114(oxidation-reduction process)	-	GO:0016491(oxidoreductase activity),GO:0050661(NADP binding),GO:0051287(NAD binding)	K00020 mmsB, HIBADH; 3-hydroxyisobutyrate dehydrogenase [EC:1.1.1.31]	XP_007776373.1 3-hydroxyisobutyrate dehydrogenase [Coniosporium apollinis CBS 100218]	Probable 3-hydroxyisobutyrate dehydrogenase, mitochondrial OS=Drosophila melanogaster OX=7227 GN=CG15093 PE=2 SV=2
chromosome.1.2065	292	-	-	-	-	-	SCO80726.1 probable Zn-dependent hydrolases, including glyoxylases [Fusarium oxysporum]	N-acyl homoserine lactonase OS=Arthrobacter sp. OX=1667 GN=ahlD PE=1 SV=1
chromosome.1.2066	299	KOG0255, General function prediction only	GO:0055085(transmembrane transport)	GO:0016021(integral component of membrane)	-	-	KIN02726.1 hypothetical protein OIDMADRAFT_27229 [Oidiodendron maius Zn]	Efflux pump atB OS=Aspergillus terreus (strain NIH 2624 / FGSC A1156) OX=341663 GN=atB PE=3 SV=1
chromosome.1.2067	282	-	-	-	-	-	OQE13904.1 hypothetical protein PENFLA_c042G01381 [Penicillium flavigenum]	-
chromosome.1.2068	370	-	-	-	-	-	OKO98434.1 hypothetical protein PENSUB_9110 [Penicillium subrubescens]	Probable secreted lipase ARB_00047 OS=Arthroderma benhamiae (strain ATCC MYA-4681 / CBS 112371) OX=663331 GN=ARB_00047 PE=1 SV=1
chromosome.1.2069	650	KOG2448, Amino acid transport and metabolism	-	-	GO:0003824(catalytic activity)	K01687 ilvD; dihydroxy-acid dehydratase [EC:4.2.1.9]	OOQ85181.1 L-arabonate dehydratase [Penicillium brasilianum]	L-arabonate dehydratase OS=Azospirillum brasilense OX=192 GN=araC PE=1 SV=1
chromosome.1.207	662	-	-	-	-	-	OKO99544.1 hypothetical protein PENSUB_8389 [Penicillium subrubescens]	-
chromosome.1.2070	306	KOG1371, Cell wall/membrane/envelope biogenesis	-	-	GO:0003824(catalytic activity),GO:0050662(coenzyme binding)	-	OKP13593.1 Uronate dehydrogenase [Penicillium subrubescens]	UDP-glucose 4-epimerase GEPI42 OS=Cyamopsis tetragonoloba OX=3832 PE=2 SV=1
chromosome.1.2071	225	-	-	-	-	-	OQD74037.1 hypothetical protein PENDEC_c012G02120 [Penicillium decumbens]	-
chromosome.1.2072	443	-	-	-	-	-	OKP13596.1 hypothetical protein PENSUB_787 [Penicillium subrubescens]	-
chromosome.1.2073	119	-	-	-	-	-	OKP13597.1 hypothetical protein PENSUB_788 [Penicillium subrubescens]	Ethanolamine utilization protein EutQ OS=Escherichia coli (strain K12) OX=83333 GN=eutQ PE=1 SV=1
chromosome.1.2074	656	-	GO:0006468(protein phosphorylation)	-	GO:0004672(protein kinase activity),GO:0005524(ATP binding),GO:0004674(protein serine/threonine kinase activity)	-	OKP13598.1 Serine/threonine-protein kinase sid2 [Penicillium subrubescens]	Serine/threonine-protein kinase sid2 OS=Schizosaccharomyces pombe (strain 972 / ATCC 24843) OX=284812 GN=sid2 PE=1 SV=1
chromosome.1.2075	155	-	GO:0055114(oxidation-reduction process)	GO:0005739(mitochondrion)	GO:0016491(oxidoreductase activity)	-	OKP13599.1 hypothetical protein PENSUB_790 [Penicillium subrubescens]	Putative redox protein fmp46, mitochondrial OS=Schizosaccharomyces pombe (strain 972 / ATCC 24843) OX=284812 GN=fmp46 PE=3 SV=1
chromosome.1.2076	707	KOG0039, Secondary metabolites biosynthesis, transport and catabolism; Inorganic ion transport and metabolism	GO:0055114(oxidation-reduction process)	-	GO:0016491(oxidoreductase activity)	-	OKP13600.1 Ferric reductase transmembrane component 3 [Penicillium subrubescens]	Ferric reductase transmembrane component 3 OS=Saccharomyces cerevisiae (strain ATCC 204508 / S288c) OX=559292 GN=FRE3 PE=1 SV=1
chromosome.1.2077	196	-	GO:0035434(copper ion transmembrane transport)	GO:0016021(integral component of membrane)	GO:0005375(copper ion transmembrane transporter activity)	-	CEJ59667.1 Putative Copper transporter family protein [Penicillium brasilianum]	-
chromosome.1.2078	227	-	-	-	-	-	OKP13602.1 hypothetical protein PENSUB_793 [Penicillium subrubescens]	Uncharacterized protein AFUA_6G02800 OS=Neosartorya fumigata (strain ATCC MYA-4609 / Af293 / CBS 101355 / FGSC A1100) OX=330879 GN=AFUA_6G02800 PE=1 SV=1
chromosome.1.2079	469	-	-	-	-	-	CEJ59681.1 hypothetical protein PMG11_08293 [Penicillium brasilianum]	Probable alcohol acetyltransferase crmB OS=Neosartorya fumigata (strain ATCC MYA-4609 / Af293 / CBS 101355 / FGSC A1100) OX=330879 GN=crmB PE=2 SV=1
chromosome.1.208	508	-	GO:0016480(negative regulation of transcription by RNA polymerase III)	-	-	-	EPS29707.1 hypothetical protein PDE_04657 [Penicillium oxalicum 114-2]	Repressor of RNA polymerase III transcription maf1 OS=Schizosaccharomyces pombe (strain 972 / ATCC 24843) OX=284812 GN=maf1 PE=1 SV=5
chromosome.1.2080	367	-	GO:0055114(oxidation-reduction process)	-	GO:0016705(oxidoreductase activity, acting on paired donors, with incorporation or reduction of molecular oxygen)	K04091 ssuD; alkanesulfonate monooxygenase [EC:1.14.14.5]	OKP13608.1 Alkanesulfonate monooxygenase [Penicillium subrubescens]	Alkanesulfonate monooxygenase OS=Erwinia tasmaniensis (strain DSM 17950 / CIP 109463 / Et1/99) OX=465817 GN=ssuD PE=3 SV=1
chromosome.1.2081	141	-	-	-	-	-	-	-
chromosome.1.2082	244	KOG2112, Lipid transport and metabolism	-	-	GO:0016787(hydrolase activity)	-	OOQ85160.1 Acyl-protein thioesterase 1 [Penicillium brasilianum]	Acyl-protein thioesterase 1 OS=Emericella nidulans (strain FGSC A4 / ATCC 38163 / CBS 112.46 / NRRL 194 / M139) OX=227321 GN=AN8748 PE=3 SV=1
chromosome.1.2083	214	KOG2551, Amino acid transport and metabolism	-	-	-	-	CEJ59685.1 hypothetical protein PMG11_08297 [Penicillium brasilianum]	Esterase C25G4.2 OS=Caenorhabditis elegans OX=6239 GN=C25G4.2 PE=3 SV=1
chromosome.1.2084	315	KOG1502, Defense mechanisms	-	-	GO:0003824(catalytic activity),GO:0050662(coenzyme binding)	-	OKP13615.1 hypothetical protein PENSUB_806 [Penicillium subrubescens]	Uncharacterized protein y4nG OS=Sinorhizobium fredii (strain NBRC 101917 / NGR234) OX=394 GN=NGR_a02350 PE=3 SV=1
chromosome.1.2085	191	KOG2240, Transcription	-	-	-	K01527 EGD1, BTF3; nascent polypeptide-associated complex subunit beta	OKP13616.1 Nascent polypeptide-associated complex subunit beta [Penicillium subrubescens]	Nascent polypeptide-associated complex subunit beta OS=Neosartorya fischeri (strain ATCC 1020 / DSM 3700 / CBS 544.65 / FGSC A1164 / JCM 1740 / NRRL 181 / WB 181) OX=331117 GN=egd1 PE=3 SV=1
chromosome.1.2086	419	-	-	-	-	-	OOQ85157.1 hypothetical protein PEBR_27077 [Penicillium brasilianum]	Nucleoporin NUP53 OS=Chaetomium thermophilum (strain DSM 1495 / CBS 144.50 / IMI 039719) OX=759272 GN=NUP53 PE=1 SV=2
chromosome.1.2087	422	KOG1382, General function prediction only	-	-	GO:0016791(phosphatase activity)	K01078 PHO; acid phosphatase [EC:3.1.3.2]	OOQ85156.1 hypothetical protein PEBR_27068 [Penicillium brasilianum]	3-phytase B OS=Aspergillus niger OX=5061 GN=phyB PE=1 SV=1
chromosome.1.2088	496	-	GO:0055085(transmembrane transport)	GO:0016021(integral component of membrane)	-	-	CEJ59690.1 hypothetical protein PMG11_08302 [Penicillium brasilianum]	Uncharacterized transporter C1002.16c OS=Schizosaccharomyces pombe (strain 972 / ATCC 24843) OX=284812 GN=SPAC1002.16c PE=3 SV=1
chromosome.1.2089	294	-	-	-	GO:0003824(catalytic activity),GO:0016491(oxidoreductase activity)	K00467 E1.13.12.4; lactate 2-monooxygenase [EC:1.13.12.4]	CEJ59691.1 Putative Glycolate oxidase [Penicillium brasilianum]	Uncharacterized lactate 2-monooxygenase PB1A11.03 OS=Schizosaccharomyces pombe (strain 972 / ATCC 24843) OX=284812 GN=SPAPB1A11.03 PE=3 SV=1
chromosome.1.209	156	-	GO:0015031(protein transport)	-	-	K12394 AP1S1_2; AP-1 complex subunit sigma 1/2	EPS29708.1 hypothetical protein PDE_04658 [Penicillium oxalicum 114-2]	AP-1 complex subunit sigma-1 OS=Schizosaccharomyces pombe (strain 972 / ATCC 24843) OX=284812 GN=vas2 PE=1 SV=1
chromosome.1.2090	1152	KOG2088, Lipid transport and metabolism; Signal transduction mechanisms; Posttranslational modification, protein turnover, chaperones	GO:0006629(lipid metabolic process)	-	-	-	OOQ85154.1 putative lipase [Penicillium brasilianum]	Sn1-specific diacylglycerol lipase alpha OS=Homo sapiens OX=9606 GN=DAGLA PE=1 SV=3
chromosome.1.2091	311	-	-	-	GO:0003676(nucleic acid binding)	-	OOQ85153.1 putative C2H2 finger domain protein [Penicillium brasilianum]	C2H2 finger domain transcription factor mtfA OS=Neosartorya fumigata (strain CEA10 / CBS 144.89 / FGSC A1163) OX=451804 GN=mtfA PE=4 SV=1
chromosome.1.2092	1190	-	-	-	-	-	CEJ59694.1 hypothetical protein PMG11_08306 [Penicillium brasilianum]	Structural maintenance of chromosomes protein 5 OS=Homo sapiens OX=9606 GN=SMC5 PE=1 SV=2
chromosome.1.2093	613	-	-	-	GO:0005515(protein binding)	-	CEJ59696.1 Putative Ankyrin repeat and BTB/POZ domain protein [Penicillium brasilianum]	BTB/POZ domain-containing protein 3 OS=Schizosaccharomyces pombe (strain 972 / ATCC 24843) OX=284812 GN=btb3 PE=1 SV=1
chromosome.1.2094	725	KOG0591, Cell cycle control, cell division, chromosome partitioning	GO:0006468(protein phosphorylation)	-	GO:0004672(protein kinase activity),GO:0005524(ATP binding)	K20872 NEK2; NIMA (never in mitosis gene a)-related kinase 2 [EC:2.7.11.1]	OOQ85149.1 G2-specific protein kinase nimA [Penicillium brasilianum]	G2-specific protein kinase nimA OS=Emericella nidulans (strain FGSC A4 / ATCC 38163 / CBS 112.46 / NRRL 194 / M139) OX=227321 GN=nimA PE=1 SV=1
chromosome.1.2095	572	-	-	-	-	-	OKP13631.1 hypothetical protein PENSUB_822 [Penicillium subrubescens]	-
chromosome.1.2096	350	-	-	-	-	-	CEJ59700.1 hypothetical protein PMG11_08312 [Penicillium brasilianum]	Fusarinine C esterase sidJ OS=Neosartorya fumigata (strain ATCC MYA-4609 / Af293 / CBS 101355 / FGSC A1100) OX=330879 GN=sidJ PE=1 SV=1
chromosome.1.2097	1857	-	-	-	GO:0003824(catalytic activity),GO:0031177(phosphopantetheine binding)	K22152 SIDD; fusarinine C synthase	OKP13634.1 Nonribosomal peptide synthetase 4 [Penicillium subrubescens]	Nonribosomal peptide synthase sidD OS=Neosartorya fumigata (strain ATCC MYA-4609 / Af293 / CBS 101355 / FGSC A1100) OX=330879 GN=NRPS4 PE=2 SV=1
chromosome.1.2098	1322	-	GO:0055085(transmembrane transport)	GO:0016021(integral component of membrane)	GO:0005524(ATP binding),GO:0016887(ATPase activity),GO:0042626(ATPase activity, coupled to transmembrane movement of substances)	-	OKP13635.1 Leptomycin B resistance protein pmd1 [Penicillium subrubescens]	ABC transporter 1 OS=Ajellomyces capsulatus OX=5037 GN=ABC1 PE=2 SV=1
chromosome.1.2099	445	-	-	-	-	K22151 SIDF; N5-hydroxy-L-ornithine N5-transacylase	OKP13636.1 hypothetical protein PENSUB_827 [Penicillium subrubescens]	N(5)-hydroxyornithine:cis-anhydromevalonyl coenzyme A-N(5)-transacylase sidF OS=Neosartorya fumigata (strain ATCC MYA-4609 / Af293 / CBS 101355 / FGSC A1100) OX=330879 GN=sidF PE=2 SV=1
chromosome.1.21	531	-	GO:0006457(protein folding)	-	GO:0005524(ATP binding),GO:0051082(unfolded protein binding)	K09494 CCT2; T-complex protein 1 subunit beta	CEJ56765.1 Putative T-complex protein 1 subunit beta [Penicillium brasilianum]	Probable T-complex protein 1 subunit beta OS=Schizosaccharomyces pombe (strain 972 / ATCC 24843) OX=284812 GN=cct2 PE=3 SV=1
chromosome.1.210	172	-	-	GO:0016020(membrane)	-	-	OKO99546.1 Non-classical export protein 2 [Penicillium subrubescens]	Non-classical export protein 2 OS=Saccharomyces cerevisiae (strain ATCC 204508 / S288c) OX=559292 GN=NCE102 PE=1 SV=1
chromosome.1.2100	272	KOG1680, Lipid transport and metabolism	-	-	GO:0003824(catalytic activity)	K22150 SIDH; mevalonyl-CoA hydratase	OKP13637.1 hypothetical protein PENSUB_828 [Penicillium subrubescens]	Mevalonyl-coenzyme A hydratase sidH OS=Neosartorya fumigata (strain ATCC MYA-4609 / Af293 / CBS 101355 / FGSC A1100) OX=330879 GN=sidH PE=2 SV=1
chromosome.1.2101	292	-	GO:0006396(RNA processing)	-	-	-	OOQ85136.1 hypothetical protein PEBR_26994 [Penicillium brasilianum]	Protein saf1 OS=Schizosaccharomyces pombe (strain 972 / ATCC 24843) OX=284812 GN=saf1 PE=1 SV=1
chromosome.1.2102	169	-	-	-	-	-	OKP13640.1 hypothetical protein PENSUB_831 [Penicillium subrubescens]	-
chromosome.1.2103	442	-	-	-	GO:0003676(nucleic acid binding),GO:0005524(ATP binding)	K12812 UAP56, BAT1, SUB2; ATP-dependent RNA helicase UAP56/SUB2 [EC:3.6.4.13]	OKP13643.1 ATP-dependent RNA helicase sub2 [Penicillium subrubescens]	ATP-dependent RNA helicase sub2 OS=Aspergillus clavatus (strain ATCC 1007 / CBS 513.65 / DSM 816 / NCTC 3887 / NRRL 1) OX=344612 GN=sub2 PE=3 SV=1
chromosome.1.2104	703	-	GO:0055114(oxidation-reduction process)	-	GO:0016491(oxidoreductase activity)	-	CEJ59714.1 hypothetical protein PMG11_08326 [Penicillium brasilianum]	Meiotically up-regulated gene 72 protein OS=Schizosaccharomyces pombe (strain 972 / ATCC 24843) OX=284812 GN=mug72 PE=1 SV=1
chromosome.1.2105	239	KOG0235, Carbohydrate transport and metabolism	-	-	-	K22315 SHB17; sedoheptulose-bisphosphatase [EC:3.1.3.37]	CEJ59716.1 Putative Phosphoglycerate mutase family protein [Penicillium brasilianum]	Sedoheptulose 1,7-bisphosphatase OS=Saccharomyces cerevisiae (strain ATCC 204508 / S288c) OX=559292 GN=SHB17 PE=1 SV=1
chromosome.1.2106	419	-	-	-	GO:0008168(methyltransferase activity)	K15447 TRM44, METTL19; tRNASer (uridine44-2'-O)-methyltransferase [EC:2.1.1.211]	OKP13656.1 tRNA (uracil-O(2)-)-methyltransferase [Penicillium subrubescens]	tRNA (uracil-O(2)-)-methyltransferase OS=Neosartorya fumigata (strain ATCC MYA-4609 / Af293 / CBS 101355 / FGSC A1100) OX=330879 GN=trm44 PE=3 SV=1
chromosome.1.2107	471	-	GO:0005975(carbohydrate metabolic process)	-	GO:0004553(hydrolase activity, hydrolyzing O-glycosyl compounds),GO:0003824(catalytic activity),GO:0004557(alpha-galactosidase activity)	K07407 E3.2.1.22B, galA, rafA; alpha-galactosidase [EC:3.2.1.22]	CEJ59718.1 Putative Alpha-galactosidase/alpha-n-acetylgalactosaminidase [Penicillium brasilianum]	Alpha-galactosidase OS=Zygotorulaspora mrakii OX=42260 GN=MEL PE=3 SV=1
chromosome.1.2108	486	-	GO:0030001(metal ion transport),GO:0055085(transmembrane transport)	GO:0016020(membrane)	GO:0046873(metal ion transmembrane transporter activity)	K16075 MRS2, MFM1; magnesium transporter	OKP13658.1 Mitochondrial inner membrane magnesium transporter mrs2 [Penicillium subrubescens]	Mitochondrial inner membrane magnesium transporter mrs2 OS=Neosartorya fumigata (strain ATCC MYA-4609 / Af293 / CBS 101355 / FGSC A1100) OX=330879 GN=mrs2 PE=3 SV=1
chromosome.1.2109	616	KOG1378, Carbohydrate transport and metabolism	-	-	GO:0003993(acid phosphatase activity),GO:0046872(metal ion binding),GO:0016787(hydrolase activity)	-	CEJ59720.1 Putative Acid phosphatase AphA [Penicillium brasilianum]	Acid phosphatase OS=Aspergillus ficuum OX=5058 GN=aphA PE=1 SV=1
chromosome.1.211	681	KOG3770, Lipid transport and metabolism	GO:0006685(sphingomyelin catabolic process)	-	GO:0016787(hydrolase activity),GO:0004767(sphingomyelin phosphodiesterase activity)	-	OOQ91729.1 Ser/Thr protein phosphatase family protein [Penicillium brasilianum]	Sphingomyelin phosphodiesterase 2 OS=Caenorhabditis elegans OX=6239 GN=asm-2 PE=1 SV=3
chromosome.1.2110	160	-	-	-	-	K02896 RP-L24e, RPL24; large subunit ribosomal protein L24e	OKP13661.1 60S ribosomal protein L24 [Penicillium subrubescens]	60S ribosomal protein L24 OS=Neurospora crassa (strain ATCC 24698 / 74-OR23-1A / CBS 708.71 / DSM 1257 / FGSC 987) OX=367110 GN=rpl-24 PE=3 SV=1
chromosome.1.2111	195	KOG3396, Cell wall/membrane/envelope biogenesis	-	-	-	K00621 GNPNAT1, GNA1; glucosamine-phosphate N-acetyltransferase [EC:2.3.1.4]	OKP13662.1 Glucosamine 6-phosphate N-acetyltransferase [Penicillium subrubescens]	Glucosamine 6-phosphate N-acetyltransferase OS=Candida albicans OX=5476 GN=GNA1 PE=3 SV=1
chromosome.1.2112	541	KOG1317, Energy production and conversion	GO:0006106(fumarate metabolic process),GO:0006099(tricarboxylic acid cycle)	GO:0045239(tricarboxylic acid cycle enzyme complex)	GO:0004333(fumarate hydratase activity),GO:0016829(lyase activity),GO:0003824(catalytic activity)	K01679 E4.2.1.2B, fumC, FH; fumarate hydratase, class II [EC:4.2.1.2]	OKP13663.1 Fumarate hydratase, mitochondrial [Penicillium subrubescens]	Fumarate hydratase, mitochondrial OS=Rhizopus oryzae OX=64495 GN=FUMR PE=3 SV=1
chromosome.1.2113	370	-	-	-	GO:0016787(hydrolase activity)	-	CEJ59724.1 Putative Esterase [Penicillium brasilianum]	AB hydrolase superfamily protein C1039.03 OS=Schizosaccharomyces pombe (strain 972 / ATCC 24843) OX=284812 GN=SPAC1039.03 PE=3 SV=1
chromosome.1.2114	417	KOG1412, Amino acid transport and metabolism	GO:0009058(biosynthetic process),GO:0006520(cellular amino acid metabolic process)	-	GO:0003824(catalytic activity),GO:0030170(pyridoxal phosphate binding),GO:0008483(transaminase activity)	K14454 GOT1; aspartate aminotransferase, cytoplasmic [EC:2.6.1.1]	CEJ59725.1 Putative Aspartate aminotransferase [Penicillium brasilianum]	Aspartate aminotransferase, cytoplasmic OS=Saccharomyces cerevisiae (strain ATCC 204508 / S288c) OX=559292 GN=AAT2 PE=1 SV=3
chromosome.1.2115	407	-	-	-	GO:0046983(protein dimerization activity),GO:0005515(protein binding)	K19877 CHS5; chitin biosynthesis protein CHS5	OKP13666.1 Cell fusion protein cfr1 [Penicillium subrubescens]	Cell fusion protein cfr1 OS=Schizosaccharomyces pombe (strain 972 / ATCC 24843) OX=284812 GN=cfr1 PE=3 SV=1
chromosome.1.2116	149	KOG3403, Translation, ribosomal structure and biogenesis	GO:0006413(translational initiation)	-	GO:0003723(RNA binding),GO:0003743(translation initiation factor activity)	K03236 EIF1A; translation initiation factor 1A	CEJ59728.1 Putative Eukaryotic translation initiation factor eIF-1A subunit [Penicillium brasilianum]	Eukaryotic translation initiation factor 1A, Y-chromosomal OS=Pan troglodytes OX=9598 GN=EIF1AY PE=2 SV=3
chromosome.1.2117	668	-	GO:0006508(proteolysis)	-	GO:0008236(serine-type peptidase activity)	-	OOQ82895.1 putative peptidase, S41 family [Penicillium brasilianum]	Peptidase S41 family protein ustP OS=Aspergillus flavus (strain ATCC 200026 / FGSC A1120 / NRRL 3357 / JCM 12722 / SRRC 167) OX=332952 GN=ustP PE=1 SV=1
chromosome.1.2118	1041	-	GO:0006281(DNA repair)	-	GO:0003677(DNA binding),GO:0004518(nuclease activity),GO:0003697(single-stranded DNA binding),GO:0004520(endodeoxyribonuclease activity)	K10848 ERCC4, XPF; DNA excision repair protein ERCC-4 [EC:3.1.-.-]	CEJ59730.1 Putative DNA repair protein RAD1 [Penicillium brasilianum]	DNA repair protein rad16 OS=Schizosaccharomyces pombe (strain 972 / ATCC 24843) OX=284812 GN=rad16 PE=1 SV=2
chromosome.1.2119	667	KOG3671, Cytoskeleton; Signal transduction mechanisms	-	-	GO:0003779(actin binding)	K05747 WAS; Wiskott-Aldrich syndrome protein	OKP13680.1 Wiskott-Aldrich syndrome protein -like protein [Penicillium subrubescens]	Proline-rich protein LAS17 OS=Saccharomyces cerevisiae (strain ATCC 204508 / S288c) OX=559292 GN=LAS17 PE=1 SV=1
chromosome.1.212	271	-	-	-	-	-	OOQ91731.1 hypothetical protein PEBR_09295 [Penicillium brasilianum]	-
chromosome.1.2120	149	KOG0417, Posttranslational modification, protein turnover, chaperones	-	-	-	K10580 UBE2N, BLU, UBC13; ubiquitin-conjugating enzyme E2 N [EC:2.3.2.23]	OKP13681.1 Ubiquitin-conjugating enzyme E2 36 [Penicillium subrubescens]	Ubiquitin-conjugating enzyme E2 36 OS=Arabidopsis thaliana OX=3702 GN=UBC36 PE=1 SV=1
chromosome.1.2121	1427	-	-	-	GO:0005515(protein binding)	K20409 WDR59; WD repeat-containing protein 59	OKP13682.1 hypothetical protein PENSUB_873 [Penicillium subrubescens]	Uncharacterized RWD, RING finger and WD repeat-containing protein C11E3.05 OS=Schizosaccharomyces pombe (strain 972 / ATCC 24843) OX=284812 GN=SPAC11E3.05 PE=1 SV=1
chromosome.1.2122	167	KOG0541, Posttranslational modification, protein turnover, chaperones	GO:0045454(cell redox homeostasis)	-	GO:0016491(oxidoreductase activity)	K14171 AHP1; alkyl hydroperoxide reductase 1 [EC:1.11.1.15]	EPS28436.1 hypothetical protein PDE_03382 [Penicillium oxalicum 114-2]	Peroxiredoxin Pen c 3 OS=Penicillium citrinum OX=5077 PE=1 SV=1
chromosome.1.2123	482	-	-	-	-	-	OOQ82888.1 putative proline oxidase Put1 [Penicillium brasilianum]	Probable proline dehydrogenase, mitochondrial OS=Schizosaccharomyces pombe (strain 972 / ATCC 24843) OX=284812 GN=SPCC70.03c PE=3 SV=1
chromosome.1.2124	579	-	GO:0055114(oxidation-reduction process),GO:0010133(proline catabolic process to glutamate)	-	GO:0016491(oxidoreductase activity),GO:0003842(1-pyrroline-5-carboxylate dehydrogenase activity),GO:0016620(oxidoreductase activity, acting on the aldehyde or oxo group of donors, NAD or NADP as acceptor)	K00294 E1.2.1.88; 1-pyrroline-5-carboxylate dehydrogenase [EC:1.2.1.88]	OOQ82887.1 Delta-1-pyrroline-5-carboxylate dehydrogenase, mitochondrial [Penicillium brasilianum]	Delta-1-pyrroline-5-carboxylate dehydrogenase, mitochondrial OS=Emericella nidulans (strain FGSC A4 / ATCC 38163 / CBS 112.46 / NRRL 194 / M139) OX=227321 GN=prnC PE=3 SV=2
chromosome.1.2125	300	-	GO:0006561(proline biosynthetic process),GO:0055114(oxidation-reduction process)	-	GO:0004735(pyrroline-5-carboxylate reductase activity)	K00286 proC; pyrroline-5-carboxylate reductase [EC:1.5.1.2]	CEJ59739.1 Putative Pyrroline-5-carboxylate reductase [Penicillium brasilianum]	Pyrroline-5-carboxylate reductase OS=Lophium arboricola OX=42465 GN=P5CR PE=2 SV=1
chromosome.1.2126	436	-	GO:0055114(oxidation-reduction process)	-	GO:0016491(oxidoreductase activity)	K00306 PIPOX; sarcosine oxidase / L-pipecolate oxidase [EC:1.5.3.1 1.5.3.7]	OKP13689.1 L-saccharopine oxidase [Penicillium subrubescens]	L-saccharopine oxidase OS=Schizosaccharomyces pombe (strain 972 / ATCC 24843) OX=284812 GN=fap2 PE=1 SV=1
chromosome.1.2127	690	-	GO:0006355(regulation of transcription, DNA-templated),GO:0006351(transcription, DNA-templated)	GO:0005634(nucleus)	GO:0000981(DNA-binding transcription factor activity, RNA polymerase II-specific),GO:0008270(zinc ion binding),GO:0003677(DNA binding)	-	CEJ59741.1 hypothetical protein PMG11_08353 [Penicillium brasilianum]	Proline utilization trans-activator OS=Saccharomyces cerevisiae (strain ATCC 204508 / S288c) OX=559292 GN=PUT3 PE=1 SV=1
chromosome.1.2128	326	-	GO:0055114(oxidation-reduction process)	-	GO:0016491(oxidoreductase activity)	-	OKP13691.1 Aldo-keto reductase yakc [NADP(+)] [Penicillium subrubescens]	Aldo-keto reductase yakc [NADP(+)] OS=Schizosaccharomyces pombe (strain 972 / ATCC 24843) OX=284812 GN=yakc PE=1 SV=1
chromosome.1.2129	157	-	-	-	-	K09958 K09958; uncharacterized protein	OKP13695.1 hypothetical protein PENSUB_886 [Penicillium subrubescens]	-
chromosome.1.213	728	-	GO:0006355(regulation of transcription, DNA-templated),GO:0006351(transcription, DNA-templated)	GO:0005634(nucleus)	GO:0000981(DNA-binding transcription factor activity, RNA polymerase II-specific),GO:0008270(zinc ion binding),GO:0003677(DNA binding)	-	OOQ91732.1 Zn(II)2Cys6 transcription factor [Penicillium brasilianum]	Uncharacterized transcriptional regulatory protein C417.09c OS=Schizosaccharomyces pombe (strain 972 / ATCC 24843) OX=284812 GN=SPCC417.09c PE=3 SV=1
chromosome.1.2130	1246	KOG0588, Cell cycle control, cell division, chromosome partitioning	GO:0006468(protein phosphorylation)	-	GO:0004672(protein kinase activity),GO:0005524(ATP binding)	-	OOQ82881.1 putative serine/threonine protein kinase (Kcc4) [Penicillium brasilianum]	Serine/threonine-protein kinase HSL1 OS=Candida albicans (strain SC5314 / ATCC MYA-2876) OX=237561 GN=HSL1 PE=1 SV=2
chromosome.1.2131	821	-	-	-	GO:0003824(catalytic activity)	-	OKP13696.1 Serine/threonine-protein kinase HSL1 [Penicillium subrubescens]	-
chromosome.1.2132	381	-	GO:0006355(regulation of transcription, DNA-templated)	GO:0005634(nucleus)	GO:0000981(DNA-binding transcription factor activity, RNA polymerase II-specific),GO:0008270(zinc ion binding)	-	OKP13697.1 hypothetical protein PENSUB_888 [Penicillium subrubescens]	-
chromosome.1.2133	404	-	-	-	-	-	CEJ59748.1 hypothetical protein PMG11_08359 [Penicillium brasilianum]	-
chromosome.1.2134	209	-	-	-	-	-	OKP14079.1 hypothetical protein PENSUB_185 [Penicillium subrubescens]	-
chromosome.1.2135	169	KOG1876, Cytoskeleton	GO:0030041(actin filament polymerization),GO:0034314(Arp2/3 complex-mediated actin nucleation),GO:0030833(regulation of actin filament polymerization)	GO:0005885(Arp2/3 protein complex),GO:0015629(actin cytoskeleton)	-	K05755 ARPC4; actin related protein 2/3 complex, subunit 4	EPS28430.1 hypothetical protein PDE_03376 [Penicillium oxalicum 114-2]	Actin-related protein 2/3 complex subunit 4 OS=Saccharomyces cerevisiae (strain ATCC 204508 / S288c) OX=559292 GN=ARC19 PE=1 SV=2
chromosome.1.2136	590	-	GO:0016579(protein deubiquitination)	-	GO:0036459(thiol-dependent ubiquitinyl hydrolase activity),GO:0005515(protein binding)	K11843 USP14, UBP6; ubiquitin carboxyl-terminal hydrolase 14 [EC:3.4.19.12]	OOQ82878.1 putative ubiquitin C-terminal hydrolase [Penicillium brasilianum]	Ubiquitin carboxyl-terminal hydrolase 6 OS=Schizosaccharomyces pombe (strain 972 / ATCC 24843) OX=284812 GN=ubp6 PE=1 SV=2
chromosome.1.2137	576	-	GO:0055085(transmembrane transport)	-	GO:0022857(transmembrane transporter activity)	-	OOQ82876.1 putative MFS drug efflux pump [Penicillium brasilianum]	Trichothecene efflux pump TRI12 OS=Fusarium sporotrichioides OX=5514 GN=TRI12 PE=2 SV=1
chromosome.1.2138	866	-	-	-	-	K01164 POP1; ribonuclease P/MRP protein subunit POP1 [EC:3.1.26.5]	OKP14085.1 Ribonucleases P/MRP protein subunit pop1 [Penicillium subrubescens]	Ribonucleases P/MRP protein subunit pop1 OS=Schizosaccharomyces pombe (strain 972 / ATCC 24843) OX=284812 GN=pop1 PE=3 SV=1
chromosome.1.2139	220	-	-	-	-	K17788 AIM13; altered inheritance of mitochondria protein 13	OOQ82874.1 putative altered inheritance of mitochondria protein 13, mitochondrial [Penicillium brasilianum]	MICOS complex subunit mic19 OS=Emericella nidulans (strain FGSC A4 / ATCC 38163 / CBS 112.46 / NRRL 194 / M139) OX=227321 GN=AN8690 PE=1 SV=2
chromosome.1.214	417	-	GO:0044237(cellular metabolic process),GO:0055114(oxidation-reduction process)	-	GO:0051537(2 iron, 2 sulfur cluster binding),GO:0016491(oxidoreductase activity),GO:0005506(iron ion binding)	-	OOQ91733.1 Rieske 2Fe-2S family protein [Penicillium brasilianum]	Choline monooxygenase, chloroplastic OS=Beta vulgaris OX=161934 GN=CMO PE=2 SV=1
chromosome.1.2140	441	KOG0446, General function prediction only; Intracellular trafficking, secretion, and vesicular transport	-	-	GO:0005525(GTP binding),GO:0003924(GTPase activity)	-	OOQ82873.1 dynamin GTPase [Penicillium brasilianum]	Interferon-induced GTP-binding protein Mx1 OS=Pongo abelii OX=9601 GN=MX1 PE=2 SV=1
chromosome.1.2141	497	KOG1369, Carbohydrate transport and metabolism	GO:0005975(carbohydrate metabolic process),GO:0001678(cellular glucose homeostasis)	-	GO:0005524(ATP binding),GO:0016773(phosphotransferase activity, alcohol group as acceptor),GO:0004396(hexokinase activity),GO:0005536(glucose binding)	K00844 HK; hexokinase [EC:2.7.1.1]	OKP14088.1 Glucokinase [Penicillium subrubescens]	Glucokinase OS=Aspergillus niger OX=5061 GN=glkA PE=1 SV=1
chromosome.1.2142	383	KOG1575, Energy production and conversion	-	-	-	-	CEJ59760.1 Putative Voltage-gated shaker-like K channel, subunit beta/KCNAB [Penicillium brasilianum]	Putative aryl-alcohol dehydrogenase AAD14 OS=Saccharomyces cerevisiae (strain ATCC 204508 / S288c) OX=559292 GN=AAD14 PE=1 SV=1
chromosome.1.2143	642	-	GO:0055085(transmembrane transport)	GO:0016021(integral component of membrane)	-	-	OOQ82870.1 putative MFS toxin efflux pump [Penicillium brasilianum]	Efflux pump roqT OS=Penicillium rubens (strain ATCC 28089 / DSM 1075 / NRRL 1951 / Wisconsin 54-1255) OX=500485 GN=roqT PE=1 SV=1
chromosome.1.2144	234	-	-	GO:0016021(integral component of membrane)	-	-	CEJ59762.1 hypothetical protein PMG11_08371 [Penicillium brasilianum]	-
chromosome.1.2145	528	KOG0158, Secondary metabolites biosynthesis, transport and catabolism	GO:0055114(oxidation-reduction process)	-	GO:0005506(iron ion binding),GO:0016705(oxidoreductase activity, acting on paired donors, with incorporation or reduction of molecular oxygen),GO:0020037(heme binding)	-	OOQ82868.1 putative cytochrome P450 monooxygenase [Penicillium brasilianum]	Cytochrome P450 monooxygenase AKT7 OS=Alternaria alternata OX=5599 GN=AKT7 PE=3 SV=1
chromosome.1.2146	509	-	GO:0006355(regulation of transcription, DNA-templated)	GO:0005634(nucleus)	GO:0008270(zinc ion binding)	-	OOQ82867.1 C2HC5 finger protein [Penicillium brasilianum]	Uncharacterized protein C1A6.01c OS=Schizosaccharomyces pombe (strain 972 / ATCC 24843) OX=284812 GN=SPAC1A6.01c PE=1 SV=3
chromosome.1.2147	299	-	-	-	-	-	OKP14095.1 hypothetical protein PENSUB_201 [Penicillium subrubescens]	-
chromosome.1.2148	343	KOG3138, General function prediction only	-	-	-	K20793 NAA50, NAT5; N-alpha-acetyltransferase 50 [EC:2.3.1.258]	OKP14096.1 hypothetical protein PENSUB_202 [Penicillium subrubescens]	Pre-mRNA-splicing factor cwf24 OS=Schizosaccharomyces pombe (strain 972 / ATCC 24843) OX=284812 GN=cwf24 PE=1 SV=1
chromosome.1.2149	744	KOG0039, Secondary metabolites biosynthesis, transport and catabolism; Inorganic ion transport and metabolism	GO:0055114(oxidation-reduction process)	-	GO:0016491(oxidoreductase activity)	-	OKP14097.1 Ferric/cupric reductase transmembrane component 7 [Penicillium subrubescens]	Ferric/cupric reductase transmembrane component 7 OS=Saccharomyces cerevisiae (strain ATCC 204508 / S288c) OX=559292 GN=FRE7 PE=1 SV=2
chromosome.1.215	454	-	GO:0015696(ammonium transport)	GO:0016020(membrane)	GO:0008519(ammonium transmembrane transporter activity)	K03320 amt, AMT, MEP; ammonium transporter, Amt family	CEJ56545.1 Putative Ammonia permease [Penicillium brasilianum]	Ammonium transporter 1 OS=Schizosaccharomyces pombe (strain 972 / ATCC 24843) OX=284812 GN=amt1 PE=3 SV=1
chromosome.1.2150	405	-	-	-	-	K12586 RRP43, EXOSC8, OIP2; exosome complex component RRP43	OOQ82863.1 3' exoribonuclease family protein [Penicillium brasilianum]	Exosome complex component rrp43 OS=Schizosaccharomyces pombe (strain 972 / ATCC 24843) OX=284812 GN=rrp43 PE=3 SV=1
chromosome.1.2151	638	-	-	GO:0016021(integral component of membrane)	GO:0004190(aspartic-type endopeptidase activity)	K09595 HM13; minor histocompatibility antigen H13 [EC:3.4.23.-]	CEJ59769.1 hypothetical protein PMG11_08377 [Penicillium brasilianum]	Probable intramembrane protease C25B8.17 OS=Schizosaccharomyces pombe (strain 972 / ATCC 24843) OX=284812 GN=SPAC25B8.17 PE=3 SV=1
chromosome.1.2152	162	-	GO:0000413(protein peptidyl-prolyl isomerization)	-	GO:0003755(peptidyl-prolyl cis-trans isomerase activity)	-	CEJ59770.1 Putative Peptidyl-prolyl cis-trans isomerase [Penicillium brasilianum]	Peptidyl-prolyl cis-trans isomerase-like 1 OS=Aspergillus oryzae (strain ATCC 42149 / RIB 40) OX=510516 GN=cyp1 PE=3 SV=1
chromosome.1.2153	533	KOG1439, Posttranslational modification, protein turnover, chaperones	GO:0007264(small GTPase mediated signal transduction)	-	GO:0005092(GDP-dissociation inhibitor activity)	-	OOQ90775.1 putative Rab geranylgeranyl transferase escort protein [Penicillium brasilianum]	Rab proteins geranylgeranyltransferase component A OS=Saccharomyces cerevisiae (strain ATCC 204508 / S288c) OX=559292 GN=MRS6 PE=1 SV=2
chromosome.1.2154	515	KOG2456, Energy production and conversion	GO:0055114(oxidation-reduction process),GO:0006081(cellular aldehyde metabolic process)	-	GO:0016491(oxidoreductase activity),GO:0016620(oxidoreductase activity, acting on the aldehyde or oxo group of donors, NAD or NADP as acceptor)	-	CEJ59773.1 hypothetical protein PMG11_08382 [Penicillium brasilianum]	Aldehyde dehydrogenase family 3 member B1 OS=Rattus norvegicus OX=10116 GN=Aldh3b1 PE=2 SV=1
chromosome.1.2155	528	KOG2246, Carbohydrate transport and metabolism	-	-	-	-	CEJ59774.1 hypothetical protein PMG11_08383 [Penicillium brasilianum]	-
chromosome.1.2156	215	KOG0015, Transcription	GO:0045944(positive regulation of transcription by RNA polymerase II)	-	GO:0000981(DNA-binding transcription factor activity, RNA polymerase II-specific),GO:0000987(proximal promoter sequence-specific DNA binding),GO:0003677(DNA binding),GO:0046983(protein dimerization activity)	K12412 MCM1; pheromone receptor transcription factor	OKP14106.1 Transcription factor of morphogenesis MCM1 [Penicillium subrubescens]	Transcription factor of morphogenesis MCM1 OS=Candida albicans (strain SC5314 / ATCC MYA-2876) OX=237561 GN=MCM1 PE=1 SV=1
chromosome.1.2157	625	KOG2922, Function unknown	GO:0015693(magnesium ion transport)	GO:0016021(integral component of membrane)	GO:0015095(magnesium ion transmembrane transporter activity)	K22733 NIPA, SLC57A2S; magnesium transporter	CEJ59776.1 hypothetical protein PMG11_08385 [Penicillium brasilianum]	Probable magnesium transporter NIPA8 OS=Arabidopsis thaliana OX=3702 GN=At3g26670 PE=2 SV=1
chromosome.1.2158	231	KOG1664, Energy production and conversion	GO:0015991(ATP hydrolysis coupled proton transport)	GO:0033178(proton-transporting two-sector ATPase complex, catalytic domain)	GO:0046961(proton-transporting ATPase activity, rotational mechanism)	K02150 ATPeV1E, ATP6E; V-type H+-transporting ATPase subunit E	OKP14108.1 V-type proton ATPase subunit E [Penicillium subrubescens]	V-type proton ATPase subunit E OS=Neurospora crassa (strain ATCC 24698 / 74-OR23-1A / CBS 708.71 / DSM 1257 / FGSC 987) OX=367110 GN=vma-4 PE=2 SV=1
chromosome.1.2159	682	-	-	-	-	-	OOQ81999.1 hypothetical protein PEBR_40725 [Penicillium brasilianum]	-
chromosome.1.216	269	-	-	-	-	K02619 pabC; 4-amino-4-deoxychorismate lyase [EC:4.1.3.38]	CEJ56544.1 Putative MSF1 domain protein [Penicillium brasilianum]	Protein ups1 homolog OS=Schizosaccharomyces pombe (strain 972 / ATCC 24843) OX=284812 GN=SPAP8A3.10 PE=3 SV=1
chromosome.1.2160	566	-	-	-	-	-	XP_022485567.1 hypothetical protein PENARI_c018G08222 [Penicillium arizonense]	-
chromosome.1.2161	337	-	-	-	-	-	XP_022485482.1 hypothetical protein PENARI_c018G09438 [Penicillium arizonense]	-
chromosome.1.2162	194	-	-	-	-	-	CEJ62552.1 hypothetical protein PMG11_11049 [Penicillium brasilianum]	-
chromosome.1.2163	360	KOG1198, Energy production and conversion; General function prediction only	GO:0055114(oxidation-reduction process)	-	GO:0016491(oxidoreductase activity)	-	OKO89966.1 Protein TOXD [Penicillium subrubescens]	Trans-enoyl reductase lepG OS=Aspergillus flavus (strain ATCC 200026 / FGSC A1120 / NRRL 3357 / JCM 12722 / SRRC 167) OX=332952 GN=lepG PE=3 SV=1
chromosome.1.2164	304	-	-	-	-	-	XP_022482168.1 hypothetical protein PENARI_c134G05524 [Penicillium arizonense]	Short-chain dehydrogenase ptmH OS=Penicillium simplicissimum OX=69488 GN=ptmH PE=3 SV=1
chromosome.1.2165	333	-	-	-	-	-	XP_022482167.1 hypothetical protein PENARI_c134G12441 [Penicillium arizonense]	NmrA-like family domain-containing protein 1 OS=Mus musculus OX=10090 GN=Nmral1 PE=1 SV=1
chromosome.1.2166	131	-	-	-	-	-	-	-
chromosome.1.2167	468	-	-	-	-	-	GAO81454.1 hypothetical protein AUD_0414 [Aspergillus udagawae]	-
chromosome.1.2168	196	-	-	-	-	-	GAO81455.1 NADPH-dependent 1-acyldihydroxyacetone phosphate reductase [Aspergillus udagawae]	Short-chain dehydrogenase cctT OS=Talaromyces islandicus OX=28573 GN=cctT PE=3 SV=1
chromosome.1.2169	284	KOG2984, General function prediction only	-	-	-	-	GAO81456.1 putative aminoacrylate hydrolase RutD [Aspergillus udagawae]	Putative aminoacrylate hydrolase RutD OS=Agrobacterium radiobacter (strain K84 / ATCC BAA-868) OX=311403 GN=rutD PE=3 SV=1
chromosome.1.217	650	-	GO:0055085(transmembrane transport)	GO:0016021(integral component of membrane)	GO:0022857(transmembrane transporter activity)	-	OKO99564.1 Inorganic phosphate transporter 1-2 [Penicillium subrubescens]	Inorganic phosphate transporter 1-2 OS=Oryza sativa subsp. japonica OX=39947 GN=PTH1-2 PE=2 SV=1
chromosome.1.2170	325	KOG0023, Secondary metabolites biosynthesis, transport and catabolism	GO:0055114(oxidation-reduction process)	-	GO:0016491(oxidoreductase activity)	K13953 adhP; alcohol dehydrogenase, propanol-preferring [EC:1.1.1.1]	OKP13258.1 Alcohol dehydrogenase [Penicillium subrubescens]	Alcohol dehydrogenase OS=Geobacillus stearothermophilus OX=1422 GN=adhT PE=1 SV=2
chromosome.1.2171	1507	KOG0206, General function prediction only	GO:0015914(phospholipid transport)	GO:0016021(integral component of membrane)	GO:0000287(magnesium ion binding),GO:0004012(phospholipid-translocating ATPase activity),GO:0005524(ATP binding),GO:0000166(nucleotide binding)	K01530 E7.6.2.1; phospholipid-translocating ATPase [EC:7.6.2.1]	OKP14110.1 Phospholipid-transporting ATPase DNF1 [Penicillium subrubescens]	Phospholipid-transporting ATPase DNF1 OS=Saccharomyces cerevisiae (strain ATCC 204508 / S288c) OX=559292 GN=DNF1 PE=1 SV=2
chromosome.1.2173	999	-	-	-	-	-	CEJ59783.1 hypothetical protein PMG11_08390 [Penicillium brasilianum]	-
chromosome.1.2174	214	-	-	-	-	-	OKP14113.1 hypothetical protein PENSUB_219 [Penicillium subrubescens]	-
chromosome.1.2175	402	KOG1549, Amino acid transport and metabolism	-	-	GO:0003824(catalytic activity)	-	OKP14114.1 hypothetical protein PENSUB_220 [Penicillium subrubescens]	Cysteine desulfurase-like protein ustD OS=Aspergillus flavus (strain ATCC 200026 / FGSC A1120 / NRRL 3357 / JCM 12722 / SRRC 167) OX=332952 GN=ustD PE=1 SV=1
chromosome.1.2176	677	-	GO:0000079(regulation of cyclin-dependent protein serine/threonine kinase activity)	-	GO:0019901(protein kinase binding)	K21197 PCL5, pas1; G1/S-specific cyclin	CEJ59786.1 hypothetical protein PMG11_08393 [Penicillium brasilianum]	G1/S-specific cyclin pas1 OS=Schizosaccharomyces pombe (strain 972 / ATCC 24843) OX=284812 GN=pas1 PE=2 SV=3
chromosome.1.2177	280	-	-	-	GO:0048037(cofactor binding)	-	OOQ82006.1 hypothetical protein PEBR_40758 [Penicillium brasilianum]	-
chromosome.1.2178	557	-	GO:0055085(transmembrane transport)	GO:0016020(membrane)	GO:0022857(transmembrane transporter activity)	-	OOQ82007.1 NCS1 allantoate transporter [Penicillium brasilianum]	Uncharacterized permease C1683.05 OS=Schizosaccharomyces pombe (strain 972 / ATCC 24843) OX=284812 GN=SPBC1683.05 PE=3 SV=1
chromosome.1.2179	343	KOG2149, Function unknown	-	-	-	-	CEJ59789.1 Putative Pre-rRNA-processing protein ipi1 [Penicillium brasilianum]	Pre-rRNA-processing protein ipi1 OS=Aspergillus oryzae (strain ATCC 42149 / RIB 40) OX=510516 GN=ipi1 PE=3 SV=1
chromosome.1.218	825	-	-	-	GO:0005515(protein binding)	-	OKO99565.1 hypothetical protein PENSUB_8410 [Penicillium subrubescens]	-
chromosome.1.2180	884	-	GO:0006355(regulation of transcription, DNA-templated),GO:0042128(nitrate assimilation)	GO:0005634(nucleus)	GO:0008270(zinc ion binding),GO:0043565(sequence-specific DNA binding),GO:0003677(DNA binding)	K09184 GATAF; GATA-binding protein, other eukaryote	OOQ82010.1 Nitrogen regulatory protein areA [Penicillium brasilianum]	Nitrogen regulatory protein areA OS=Penicillium roqueforti OX=5082 GN=AREA PE=4 SV=2
chromosome.1.2181	111	-	-	-	-	-	-	-
chromosome.1.2182	1041	-	-	-	-	-	OKP11086.1 hypothetical protein PENSUB_3456 [Penicillium subrubescens]	-
chromosome.1.2183	251	-	-	-	GO:0016787(hydrolase activity)	-	OKP11087.1 hypothetical protein PENSUB_3457 [Penicillium subrubescens]	Uncharacterized AIM2 family protein C30D10.14 OS=Schizosaccharomyces pombe (strain 972 / ATCC 24843) OX=284812 GN=SPBC30D10.14 PE=3 SV=1
chromosome.1.2184	427	KOG1721, General function prediction only	-	-	GO:0003676(nucleic acid binding)	-	OKP11088.1 Protein krueppel [Penicillium subrubescens]	Transcriptional regulator prz1 OS=Schizosaccharomyces pombe (strain 972 / ATCC 24843) OX=284812 GN=prz1 PE=1 SV=1
chromosome.1.2185	588	KOG1399, Secondary metabolites biosynthesis, transport and catabolism	-	-	-	-	OKP11090.1 FAD-containing monooxygenase EthA [Penicillium subrubescens]	FAD-dependent monooxygenase DEP4 OS=Alternaria brassicicola OX=29001 GN=DEP4 PE=2 SV=1
chromosome.1.2186	379	-	-	-	-	-	OKP11091.1 hypothetical protein PENSUB_3461 [Penicillium subrubescens]	-
chromosome.1.2187	456	-	-	-	-	-	OKP11092.1 hypothetical protein PENSUB_3462 [Penicillium subrubescens]	-
chromosome.1.2188	409	-	-	-	-	-	OKP11093.1 hypothetical protein PENSUB_3463 [Penicillium subrubescens]	-
chromosome.1.2189	506	-	GO:0055085(transmembrane transport)	GO:0016021(integral component of membrane)	-	-	CEJ59804.1 Putative MFS transporter [Penicillium brasilianum]	Uncharacterized transporter C757.13 OS=Schizosaccharomyces pombe (strain 972 / ATCC 24843) OX=284812 GN=SPCC757.13 PE=3 SV=1
chromosome.1.219	496	-	-	GO:0016021(integral component of membrane)	-	-	OKO99568.1 Meiotically up-regulated gene 65 protein [Penicillium subrubescens]	Meiotically up-regulated gene 65 protein OS=Schizosaccharomyces pombe (strain 972 / ATCC 24843) OX=284812 GN=mug65 PE=1 SV=2
chromosome.1.2190	333	KOG0023, Secondary metabolites biosynthesis, transport and catabolism	GO:0055114(oxidation-reduction process)	-	GO:0016491(oxidoreductase activity)	-	OKP11096.1 Alcohol dehydrogenase [Penicillium subrubescens]	Alcohol dehydrogenase OS=Geobacillus stearothermophilus OX=1422 PE=1 SV=1
chromosome.1.2191	488	-	-	-	-	-	OOQ82438.1 extracellular 3-ketosteroid 1-dehydrogenase [Penicillium brasilianum]	Fumarate reductase flavoprotein subunit OS=Shewanella frigidimarina (strain NCIMB 400) OX=318167 GN=fccA PE=1 SV=2
chromosome.1.2192	376	-	-	-	-	-	OKP11098.1 3-dehydroshikimate dehydratase [Penicillium subrubescens]	3-dehydroshikimate dehydratase OS=Neurospora crassa (strain ATCC 24698 / 74-OR23-1A / CBS 708.71 / DSM 1257 / FGSC 987) OX=367110 GN=qa-4 PE=4 SV=1
chromosome.1.2193	169	KOG0541, Posttranslational modification, protein turnover, chaperones	GO:0045454(cell redox homeostasis)	-	GO:0016491(oxidoreductase activity)	K14171 AHP1; alkyl hydroperoxide reductase 1 [EC:1.11.1.15]	OKP11099.1 hypothetical protein PENSUB_3469 [Penicillium subrubescens]	Peroxiredoxin Asp f3 OS=Neosartorya fumigata (strain ATCC MYA-4609 / Af293 / CBS 101355 / FGSC A1100) OX=330879 GN=aspf3 PE=1 SV=1
chromosome.1.2194	115	-	-	-	-	-	CEJ59810.1 hypothetical protein PMG11_08414 [Penicillium brasilianum]	-
chromosome.1.2195	143	-	-	-	-	-	CEJ59811.1 hypothetical protein PMG11_08415 [Penicillium brasilianum]	-
chromosome.1.2196	131	-	-	-	-	-	-	-
chromosome.1.2197	538	KOG0254, General function prediction only	GO:0055085(transmembrane transport)	GO:0016020(membrane),GO:0016021(integral component of membrane)	GO:0022857(transmembrane transporter activity)	-	OKP11103.1 High-affinity glucose transporter [Penicillium subrubescens]	High-affinity glucose transporter OS=Kluyveromyces lactis (strain ATCC 8585 / CBS 2359 / DSM 70799 / NBRC 1267 / NRRL Y-1140 / WM37) OX=284590 GN=HGT1 PE=3 SV=1
chromosome.1.2198	457	-	-	-	-	-	CEJ59817.1 hypothetical protein PMG11_08421 [Penicillium brasilianum]	-
chromosome.1.2199	151	-	-	-	-	-	OOQ82426.1 GNAT family acetyltransferase [Penicillium brasilianum]	Uncharacterized protein YkkB OS=Bacillus subtilis (strain 168) OX=224308 GN=ykkB PE=4 SV=1
chromosome.1.22	629	KOG0882, Posttranslational modification, protein turnover, chaperones	GO:0000413(protein peptidyl-prolyl isomerization)	-	GO:0003755(peptidyl-prolyl cis-trans isomerase activity),GO:0005515(protein binding)	K12736 PPWD1; peptidylprolyl isomerase domain and WD repeat-containing protein 1 [EC:5.2.1.8]	CEJ56764.1 Putative Cyclophilin-related peptidyl-prolyl cis-trans isomerase [Penicillium brasilianum]	Peptidyl-prolyl cis-trans isomerase cyp15 OS=Rhizopus delemar (strain RA 99-880 / ATCC MYA-4621 / FGSC 9543 / NRRL 43880) OX=246409 GN=cyp15 PE=3 SV=1
chromosome.1.220	290	-	GO:0000070(mitotic sister chromatid segregation)	GO:0000776(kinetochore)	-	K11561 mis14, NSL1; kinetochor protein Mis14/NSL1	CEJ56536.1 hypothetical protein PMG11_02739 [Penicillium brasilianum]	Kinetochore protein mis14 OS=Schizosaccharomyces pombe (strain 972 / ATCC 24843) OX=284812 GN=mis14 PE=1 SV=1
chromosome.1.2200	195	-	-	-	-	-	OKP08054.1 hypothetical protein PENSUB_5745 [Penicillium subrubescens]	-
chromosome.1.2201	170	-	GO:0006396(RNA processing)	-	GO:0004525(ribonuclease III activity)	-	OQD75521.1 hypothetical protein PENDEC_c007G02304 [Penicillium decumbens]	-
chromosome.1.2202	680	-	GO:0006355(regulation of transcription, DNA-templated),GO:0006351(transcription, DNA-templated)	GO:0005634(nucleus)	GO:0000981(DNA-binding transcription factor activity, RNA polymerase II-specific),GO:0008270(zinc ion binding),GO:0003677(DNA binding)	-	XP_001245420.2 hypothetical protein CIMG_04861 [Coccidioides immitis RS]	Uncharacterized transcriptional regulatory protein C3C7.04 OS=Schizosaccharomyces pombe (strain 972 / ATCC 24843) OX=284812 GN=SPAC3C7.04 PE=3 SV=1
chromosome.1.2203	554	KOG1285, Secondary metabolites biosynthesis, transport and catabolism	GO:0055114(oxidation-reduction process)	-	GO:0016702(oxidoreductase activity, acting on single donors with incorporation of molecular oxygen, incorporation of two atoms of oxygen)	-	KMM70364.1 lignostilbene dioxygenase [Coccidioides posadasii RMSCC 3488]	Lignostilbene-alpha,beta-dioxygenase isozyme I OS=Sphingomonas paucimobilis OX=13689 PE=1 SV=1
chromosome.1.2204	546	KOG1399, Secondary metabolites biosynthesis, transport and catabolism	GO:0055114(oxidation-reduction process)	-	GO:0004499(N,N-dimethylaniline monooxygenase activity),GO:0050660(flavin adenine dinucleotide binding),GO:0050661(NADP binding)	-	XP_003071470.1 Flavin-binding monooxygenase-like family protein [Coccidioides posadasii C735 delta SOWgp]	FAD-binding monooxygenase moxY OS=Dothistroma septosporum (strain NZE10 / CBS 128990) OX=675120 GN=moxY PE=2 SV=1
chromosome.1.2205	278	KOG1535, General function prediction only	-	-	GO:0003824(catalytic activity)	-	XP_001245416.2 fumarylacetoacetate hydrolase [Coccidioides immitis RS]	Uncharacterized protein AF_2225 OS=Archaeoglobus fulgidus (strain ATCC 49558 / VC-16 / DSM 4304 / JCM 9628 / NBRC 100126) OX=224325 GN=AF_2225 PE=3 SV=1
chromosome.1.2206	343	-	-	-	-	-	XP_003071473.1 glyoxalase family protein [Coccidioides posadasii C735 delta SOWgp]	Metapyrocatechase 2 OS=Cupriavidus necator OX=106590 GN=mcpII PE=3 SV=1
chromosome.1.2207	621	KOG3855, Coenzyme transport and metabolism; Energy production and conversion	-	-	GO:0071949(FAD binding)	-	XP_012213871.1 hypothetical protein CIMG_11416 [Coccidioides immitis RS]	Probable NADH-specific resorcinol 4-hydroxylase OS=Rhodococcus jostii (strain RHA1) OX=101510 GN=tsdB PE=1 SV=1
[truncated: 8,793 more rows]

## Sheet: Table S2
Table S2. Output statistics from sequencing of Penicillium daleae SF-49626 transcriptome.
Samples		Number of clean reads	Number of bases	GC content (%)	≥ Q30 (%)
[truncated: 47 more rows]

## Sheet: Table S3
Table S3. The number of differentially expressed genes at various periods during submerged and semi-solid fermentation.
[truncated: 18 more rows]

[truncated: 6 more sheets: Table S4, Table S5, Figure S1, Figure S2, Figure S3, Figure S4]
